# Supplementary material for: Nitrous oxide produced by denitrifying pseudomonads inhibits the growth of rhizosphere bacteria by inactivating the cobalamin-dependent methionine synthase
Source: mBio. 2026 Mar 4;17(4):e02699-25. doi: 10.1128/mbio.02699-25 (PMC13059711; doi:10.1128/mbio.02699-25)
Supplement: Table S1 — Bacterial strains. [file mbio.02699-25-s0002.xlsx]

## Sheet: Pseudomonas aeruginosa
Strain name	Genotype	Assembly	Description	Reference	Note
Pseudomonas aeruginosa UCBPP-PA14	WT	GCF_000014625.1		1	provided by D.K. Newman (Caltech)
	∆metE		deletion of 5- methyltetrahydropteroyltriglutamate/homocysteine S-methyltransferase (metE; PA14_39590)	this study
	∆nosZ		deletion of nitrous oxide reductase (nosZ; PA14_20200)	this study
	∆narGHJI∆nirS∆norBC∆nosZ∆fhp		deletion of nitrate reductase (narGHJI; PA14_13780-13830), nitrite reductase (nirS; PA14_06750), norBC, nosZ, and fhp. Parent to iNOR strain in Ref 57.	2	provided by Z.R. Lonergan (Rutgers)
References
1. Rahme LG, Stevens EJ, Wolfort SF, Shao J, Tompkins RG, Ausubel FM. 1995. Common virulence factors for bacterial pathogenicity in plants and animals. Science 268:1899-902.
2. Wang RZ, Lonergan ZR, Wilbert SA, Eiler JM, Newman DK. Jun 2024. Widespread detoxifying NO reductases impart a distinct isotopic fingerprint on N2O under anoxia. Proceedings of the National Academy of Sciences 121 (25):e2319960121. doi: 10.1073/pnas.2319960121.

## Sheet: Escherichia coli
Strain name	Genotype	Assembly	Description	Reference
Escherichia coli K-12 substr. DH10B	Δ(ara-leu) 7697 araD139 fhuA ΔlacX74 galK16 galE15 e14- ϕ80dlacZΔM15 recA1 relA1 endA1 nupG rpsL (StrR) rph spoT1 Δ(mrr-hsdRMS-mcrBC)	GCF_000019425.1	For molecular cloning	New England Biolabs

## Sheet: At-RSPHERE
Strain name	BioProject	Assembly	Reference	Experimentally Tested?	note	In Tree?	note
Aeromicrobium sp. Root236	PRJNA297942	GCF_001428805.1	1	FALSE		TRUE
Microbacterium sp. Root61	PRJNA297942	GCF_001427525.1	1	FALSE		TRUE
Microbacterium sp. Root553	PRJNA297942	GCF_001426995.1	1	FALSE		TRUE
Cellulomonas sp. Root137	PRJNA297942	GCF_001426725.1	1	FALSE		TRUE
Leifsonia sp. Root60	PRJNA297942	GCF_001427485.1	1	FALSE		TRUE
Leifsonia sp. Root1293	PRJNA297942	GCF_001425325.1	1	FALSE		TRUE
Altererythrobacter sp. Root672	PRJNA297942	GCF_001427865.1	1	FALSE		TRUE
Pseudoxanthomonas sp. Root65	PRJNA297942	GCF_001427635.1	1	TRUE	in Fig 4B	TRUE	Provided by P. Schulze-Lefert (Max Planck)
Leifsonia sp. Root112D2	PRJNA297942	GCF_001424905.1	1	FALSE		TRUE
Agromyces sp. Root1464	PRJNA297942	GCF_001427265.1	1	FALSE		TRUE
Bacillus sp. Root920	PRJNA297942	GCF_001429445.1	1	FALSE		TRUE
Devosia sp. Root685	PRJNA297942	GCF_001427875.1	1	FALSE		TRUE
Rhizobacter sp. Root404	PRJNA297942	GCF_001425865.1	1	FALSE		TRUE
Rhodanobacter sp. Root480	PRJNA297942	GCF_001426645.1	1	FALSE		TRUE
Rhizobium sp. Root274	PRJNA297942	GCF_001429245.1	1	FALSE		TRUE
Rhizobium sp. Root1240	PRJNA297942	GCF_001425145.1	1	FALSE		TRUE
Nocardioides sp. Root140	PRJNA297942	GCF_001426745.1	1	FALSE		TRUE
Rhodanobacter sp. Root627	PRJNA297942	GCF_001427835.1	1	FALSE		TRUE
Afipia sp. Root123D2	PRJNA297942	GCF_001425835.1	1	FALSE		TRUE
Nocardioides sp. Root682	PRJNA297942	GCF_001427795.1	1	FALSE		TRUE
Cellulomonas sp. Root485	PRJNA297942	GCF_001426705.1	1	FALSE		TRUE
Massilia sp. Root418	PRJNA297942	GCF_001425265.1	1	FALSE		TRUE
Lysobacter sp. Root983	PRJNA297942	GCF_001429345.1	1	FALSE		TRUE
Leifsonia sp. Root227	PRJNA297942	GCF_001428745.1	1	FALSE		TRUE
Sphingomonas sp. Root710	PRJNA297942	GCF_001429065.1	1	FALSE		TRUE
Agromyces sp. Root81	PRJNA297942	GCF_001429165.1	1	FALSE		TRUE
Phenylobacterium sp. Root1290	PRJNA297942	GCF_001425305.1	1	FALSE		TRUE
Microbacterium sp. Root322	PRJNA297942	GCF_001425645.1	1	FALSE		TRUE
Microbacterium sp. Root1433D1	PRJNA297942	GCF_001426835.1	1	FALSE		TRUE
Sphingomonas sp. Root241	PRJNA297942	GCF_001428865.1	1	FALSE		TRUE
Nocardioides sp. Root1257	PRJNA297942	GCF_001425175.1	1	FALSE		TRUE
Yonghaparkia sp. Root332	PRJNA297942	GCF_001425665.1	1	FALSE		TRUE
Aeromicrobium sp. Root344	PRJNA297942	GCF_001425755.1	1	FALSE		TRUE
Microbacterium sp. Root180	PRJNA297942	GCF_001428485.1	1	FALSE		TRUE
Nocardia sp. Root136	PRJNA297942	GCF_001427185.1	1	FALSE		TRUE
Sphingopyxis sp. Root154	PRJNA297942	GCF_001427105.1	1	FALSE		TRUE
Sphingopyxis sp. Root214	PRJNA297942	GCF_001429105.1	1	FALSE		TRUE
Mesorhizobium sp. Root172	PRJNA297942	GCF_001428205.1	1	FALSE		TRUE
Microbacterium sp. Root280D1	PRJNA297942	GCF_001428975.1	1	FALSE		TRUE
Microbacterium sp. Root166	PRJNA297942	GCF_001427145.1	1	FALSE		TRUE
Leifsonia sp. Root4	PRJNA297942	GCF_001425085.1	1	FALSE		TRUE
Phenylobacterium sp. Root1277	PRJNA297942	GCF_001425915.1	1	FALSE		TRUE
Nocardioides sp. Root614	PRJNA297942	GCF_001427545.1	1	FALSE		TRUE
Nocardioides sp. Root224	PRJNA297942	GCF_001428725.1	1	FALSE		TRUE
Flavobacterium sp. Root901	PRJNA297942	GCF_001429765.1	1	FALSE		TRUE
Mycobacterium sp. Root135	PRJNA297942	GCF_001426545.1	1	FALSE		TRUE
Lysobacter sp. Root604	PRJNA297942	GCF_001427505.1	1	FALSE		TRUE
Lysobacter sp. Root494	PRJNA297942	GCF_001427225.1	1	FALSE		TRUE
Sphingomonas sp. Root720	PRJNA297942	GCF_001428605.1	1	FALSE		TRUE
Devosia sp. Root413D1	PRJNA297942	GCF_001425235.1	1	FALSE		TRUE
Pelomonas sp. Root405	PRJNA297942	GCF_001425165.1	1	FALSE		TRUE
Pelomonas sp. Root662	PRJNA297942	GCF_001427705.1	1	FALSE		TRUE
Streptomyces sp. Root1310	PRJNA297942	GCF_001426425.1	1	FALSE		TRUE
Streptomyces sp. Root431	PRJNA297942	GCF_001426585.1	1	FALSE		TRUE
Rhizobium sp. Root491	PRJNA297942	GCF_001427205.1	1	TRUE	in Fig 4B	TRUE	Provided by P. Schulze-Lefert (Max Planck)
Streptomyces sp. Root63	PRJNA297942	GCF_001427565.1	1	FALSE		TRUE
Mesorhizobium sp. Root554	PRJNA297942	GCF_001427025.1	1	FALSE		TRUE
Rhizobium sp. Root149	PRJNA297942	GCF_001427345.1	1	TRUE	in Fig 4B	TRUE	Provided by P. Schulze-Lefert (Max Planck)
Achromobacter sp. Root565	PRJNA297942	GCF_001427425.1	1	FALSE		TRUE
Terrabacter sp. Root181	PRJNA297942	GCF_001428505.1	1	FALSE		TRUE
Pelomonas sp. Root1237	PRJNA297942	GCF_001425055.1	1	FALSE		TRUE
Pelomonas sp. Root1217	PRJNA297942	GCF_001425705.1	1	FALSE		TRUE
Phycicoccus sp. Root101	PRJNA297942	GCF_001426245.1	1	FALSE		TRUE
Caulobacter sp. Root343	PRJNA297942	GCF_001425745.1	1	FALSE		TRUE
Streptomyces sp. Root1304	PRJNA297942	GCF_001426405.1	1	FALSE		TRUE
Acidovorax sp. Root402	PRJNA297942	GCF_001425125.1	1	FALSE		TRUE
Caulobacter sp. Root655	PRJNA297942	GCF_001427665.1	1	FALSE		TRUE
Variovorax sp. Root411	PRJNA297942	GCF_001425205.1	1	FALSE		TRUE
Brevundimonas sp. Root1279	PRJNA297942	GCF_001425945.1	1	FALSE		TRUE
Phenylobacterium sp. Root77	PRJNA297942	GCF_001428705.1	1	FALSE		TRUE
Rhizobium sp. Root1334	PRJNA297942	GCF_001426665.1	1	FALSE		TRUE
Flavobacterium sp. Root186	PRJNA297942	GCF_001428525.1	1	FALSE		TRUE
Mesorhizobium sp. Root1471	PRJNA297942	GCF_001426965.1	1	FALSE		TRUE
Oerskovia sp. Root22	PRJNA297942	GCF_001429135.1	1	FALSE		TRUE
Achromobacter sp. Root83	PRJNA297942	GCF_001428845.1	1	FALSE		TRUE
Ensifer sp. Root558	PRJNA297942	GCF_001427045.1	1	FALSE		TRUE
Aeromicrobium sp. Root472D3	PRJNA297942	GCF_001426485.1	1	FALSE		TRUE
Bosea sp. Root670	PRJNA297942	GCF_001429415.1	1	FALSE		TRUE
Nocardioides sp. Root190	PRJNA297942	GCF_001428565.1	1	FALSE		TRUE
Rhodanobacter sp. Root561	PRJNA297942	GCF_001427365.1	1	FALSE		TRUE
Streptomyces sp. Root66D1	PRJNA297942	GCF_001427745.1	1	FALSE		TRUE
Variovorax sp. Root434	PRJNA297942	GCF_001426595.1	1	FALSE		TRUE
Pseudolabrys sp. Root1462	PRJNA297942	GCF_001426945.1	1	FALSE		TRUE
Massilia sp. Root351	PRJNA297942	GCF_001425045.1	1	FALSE		TRUE
Terrabacter sp. Root85	PRJNA297942	GCF_001429185.1	1	FALSE		TRUE
Lysobacter sp. Root667	PRJNA297942	GCF_001427715.1	1	FALSE		TRUE
Rhizobium sp. Root1220	PRJNA297942	GCF_001426265.1	1	FALSE		TRUE
Duganella sp. Root336D2	PRJNA297942	GCF_001425005.1	1	FALSE		TRUE
Oerskovia sp. Root918	PRJNA297942	GCF_001428945.1	1	FALSE		TRUE
Massilia sp. Root133	PRJNA297942	GCF_001426525.1	1	FALSE		TRUE
Lysobacter sp. Root916	PRJNA297942	GCF_001429785.1	1	FALSE		TRUE
Rhizobium sp. Root651	PRJNA297942	GCF_001427625.1	1	FALSE		TRUE
Mycobacterium sp. Root265	PRJNA297942	GCF_001428895.1	1	FALSE		TRUE
Nocardioides sp. Root122	PRJNA297942	GCF_001425025.1	1	FALSE		TRUE
Rhizobium sp. Root482	PRJNA297942	GCF_001426565.1	1	FALSE		TRUE
Devosia sp. Root105	PRJNA297942	GCF_001424865.1	1	FALSE		TRUE
Acidovorax sp. Root275	PRJNA297942	GCF_001428965.1	1	TRUE	in Fig 4B	TRUE	Provided by P. Schulze-Lefert (Max Planck)
Devosia sp. Root436	PRJNA297942	GCF_001426345.1	1	FALSE		TRUE
Caulobacter sp. Root1455	PRJNA297942	GCF_001426905.1	1	FALSE		TRUE
Bosea sp. Root483D1	PRJNA297942	GCF_001429505.1	1	FALSE		TRUE
Pseudomonas sp. Root562	PRJNA297942	GCF_001427125.1	1	TRUE*	see Fig S6	TRUE	Provided by P. Schulze-Lefert (Max Planck)
Streptomyces sp. Root55	PRJNA297942	GCF_001427245.1	1	FALSE		TRUE
Ensifer sp. Root278	PRJNA297942	GCF_001429285.1	1	FALSE		TRUE
Acidovorax sp. Root267	PRJNA297942	GCF_001429215.1	1	FALSE		TRUE
Lysobacter sp. Root96	PRJNA297942	GCF_001429315.1	1	FALSE		TRUE
Lysobacter sp. Root76	PRJNA297942	GCF_001428685.1	1	FALSE		TRUE
Rhizobium sp. Root708	PRJNA297942	GCF_001429725.1	1	FALSE		TRUE
Ensifer sp. Root1312	PRJNA297942	GCF_001426465.1	1	FALSE		TRUE
Brevundimonas sp. Root608	PRJNA297942	GCF_001427825.1	1	FALSE		TRUE
Pseudomonas sp. Root68	PRJNA297942	GCF_001427765.1	1	TRUE*	see Fig S6	TRUE	Provided by P. Schulze-Lefert (Max Planck)
Methylibium sp. Root1272	PRJNA297942	GCF_001425905.1	1	FALSE		TRUE
Rhizobium sp. Root268	PRJNA297942	GCF_001428925.1	1	FALSE		TRUE
Pseudomonas sp. Root71	PRJNA297942	GCF_001429045.1	1	TRUE*	see Fig S6	TRUE	Provided by P. Schulze-Lefert (Max Planck)
Rhizobium sp. Root1212	PRJNA297942	GCF_001424985.1	1	FALSE		TRUE
Lysobacter sp. Root559	PRJNA297942	GCF_001427065.1	1	FALSE		TRUE
Ensifer sp. Root1298	PRJNA297942	GCF_001426365.1	1	FALSE		TRUE
Achromobacter sp. Root170	PRJNA297942	GCF_001428165.1	1	FALSE		TRUE
Pseudoxanthomonas sp. Root630	PRJNA297942	GCF_001427585.1	1	FALSE		TRUE
Acidovorax sp. Root568	PRJNA297942	GCF_001427445.1	1	FALSE		TRUE
Ensifer sp. Root142	PRJNA297942	GCF_001426785.1	1	FALSE		TRUE
Duganella sp. Root1480D1	PRJNA297942	GCF_001427305.1	1	FALSE		TRUE
Bacillus sp. Root131	PRJNA297942	GCF_001429475.1	1	FALSE		TRUE
Bacillus sp. Root11	PRJNA297942	GCF_001429465.1	1	FALSE		TRUE
Flavobacterium sp. Root420	PRJNA297942	GCF_001427905.1	1	FALSE		TRUE
Variovorax sp. Root318D1	PRJNA297942	GCF_001424835.1	1	FALSE		TRUE
Rhizobium sp. Root73	PRJNA297942	GCF_001429075.1	1	FALSE		TRUE
Sphingopyxis sp. Root1497	PRJNA297942	GCF_001427085.1	1	FALSE		TRUE
Ensifer sp. Root74	PRJNA297942	GCF_001429125.1	1	FALSE		TRUE
Pelomonas sp. Root1444	PRJNA297942	GCF_001426885.1	1	FALSE		TRUE
Acidovorax sp. Root70	PRJNA297942	GCF_001428225.1	1	FALSE		TRUE
Duganella sp. Root198D2	PRJNA297942	GCF_001428585.1	1	FALSE		TRUE
Caulobacter sp. Root487D2Y	PRJNA297942	GCF_001427165.1	1	FALSE		TRUE
Sphingomonas sp. Root50	PRJNA297942	GCF_001426825.1	1	FALSE		TRUE
Paenibacillus sp. Root444D2	PRJNA297942	GCF_001426375.1	1	FALSE		TRUE
Streptomyces sp. Root369	PRJNA297942	GCF_001425805.1	1	FALSE		TRUE
Aminobacter sp. DSM 101952	PRJNA297942	GCF_001424795.1	1	FALSE		TRUE
Pseudomonas sp. Root569	PRJNA297942	GCF_001427465.1	1	FALSE		TRUE
Paenibacillus sp. Root52	PRJNA297942	GCF_001426865.1	1	FALSE		TRUE
Ensifer sp. Root127	PRJNA297942	GCF_001425225.1	1	FALSE		TRUE
Mesorhizobium sp. Root102	PRJNA297942	GCF_001425625.1	1	FALSE		TRUE
Ensifer sp. Root258	PRJNA297942	GCF_001429745.1	1	FALSE		TRUE
Ensifer sp. Root423	PRJNA297942	GCF_001426275.1	1	FALSE		TRUE
Variovorax sp. Root473	PRJNA297942	GCF_001426505.1	1	FALSE		TRUE
Sphingomonas sp. Root1294	PRJNA297942	GCF_001426255.1	1	FALSE		TRUE
Angustibacter sp. Root456	PRJNA297942	GCF_001426435.1	1	FALSE		TRUE
Mesorhizobium sp. Root695	PRJNA297942	GCF_001428185.1	1	FALSE		TRUE
Phycicoccus sp. Root563	PRJNA297942	GCF_001427915.1	1	FALSE		TRUE
Ensifer sp. Root1252	PRJNA297942	GCF_001425885.1	1	FALSE		TRUE
Acinetobacter sp. Root1280	PRJNA297942	GCF_001425285.1	1	TRUE	in Fig 4B	TRUE	Provided by P. Schulze-Lefert (Max Planck)
Ensifer sp. Root31	PRJNA297942	GCF_001424825.1	1	FALSE		TRUE
Ensifer sp. Root231	PRJNA297942	GCF_001428785.1	1	TRUE	in Fig 4B	TRUE	Provided by P. Schulze-Lefert (Max Planck)
Rhizobium sp. Root1204	PRJNA297942	GCF_001424965.1	1	FALSE		TRUE
Rhizobacter sp. Root16D2	PRJNA297942	GCF_001428145.1	1	FALSE		TRUE
Rhizobacter sp. Root1238	PRJNA297942	GCF_001425825.1	1	FALSE		TRUE
Pseudomonas sp. Root329	PRJNA297942	GCF_001424925.1	1	TRUE*	see Fig S6	TRUE	Provided by P. Schulze-Lefert (Max Planck)
Bosea sp. Root381	PRJNA297942	GCF_001429395.1	1	FALSE		TRUE
Hydrogenophaga sp. Root209	PRJNA297942	GCF_001428625.1	1	FALSE		TRUE
Devosia sp. Root635	PRJNA297942	GCF_001427605.1	1	FALSE		TRUE
Microbacterium sp. Root53	PRJNA297942	GCF_001426925.1	1	FALSE		TRUE
Rhizobium sp. Root1203	PRJNA297942	GCF_001424945.1	1	FALSE		TRUE
Nocardioides sp. Root151	PRJNA297942	GCF_001427925.1	1	FALSE		TRUE
Flavobacterium sp. Root935	PRJNA297942	GCF_001429295.1	1	FALSE		TRUE
Aeromicrobium sp. Root495	PRJNA297942	GCF_001426755.1	1	FALSE		TRUE
Mesorhizobium sp. Root552	PRJNA297942	GCF_001427285.1	1	FALSE		TRUE
Pseudomonas sp. Root401	PRJNA297942	GCF_001425105.1	1	FALSE		TRUE
Rhizobacter sp. Root1221	PRJNA297942	GCF_001425785.1	1	FALSE		TRUE
Brevundimonas sp. Root1423	PRJNA297942	GCF_001426805.1	1	FALSE		FALSE	too few unique single copy gene hits
Caulobacter sp. Root342	PRJNA297942	GCF_001425725.1	1	FALSE		TRUE
Rhizobium sp. Root483D2	PRJNA297942	GCF_001426685.1	1	FALSE		TRUE
Caulobacter sp. Root1472	PRJNA297942	GCF_001426985.1	1	FALSE		TRUE
Phenylobacterium sp. Root700	PRJNA297942	GCF_001429025.1	1	FALSE		TRUE
Mesorhizobium sp. Root157	PRJNA297942	GCF_001427385.1	1	FALSE		TRUE
Noviherbaspirillum sp. Root189	PRJNA297942	GCF_001428545.1	1	TRUE	in Fig 4B	TRUE	Provided by P. Schulze-Lefert (Max Planck)
Ensifer sp. Root954	PRJNA297942	GCF_001429005.1	1	FALSE		TRUE
Pseudomonas sp. Root9	PRJNA297942	GCF_001429205.1	1	TRUE	in Fig 4B	TRUE	Provided by P. Schulze-Lefert (Max Planck)
Kitasatospora sp. Root107	PRJNA297942	GCF_001424875.1	1	FALSE		TRUE
Massilia sp. Root1485	PRJNA297942	GCF_001427325.1	1	FALSE		TRUE
Rhizobacter sp. Root29	PRJNA297942	GCF_001424785.1	1	FALSE		TRUE
Nocardioides sp. Root240	PRJNA297942	GCF_001428825.1	1	FALSE		TRUE
Acidovorax sp. Root219	PRJNA297942	GCF_001428665.1	1	FALSE		TRUE
Massilia sp. Root335	PRJNA297942	GCF_001425685.1	1	FALSE		TRUE
Nocardioides sp. Root79	PRJNA297942	GCF_001428765.1	1	FALSE		TRUE
Lysobacter sp. Root690	PRJNA297942	GCF_001427785.1	1	FALSE		TRUE
Rhodanobacter sp. Root179	PRJNA297942	GCF_001428465.1	1	FALSE		TRUE
Streptomyces sp. Root1319	PRJNA297942	GCF_001426615.1	1	FALSE		TRUE
Acidovorax sp. Root217	PRJNA297942	GCF_001428645.1	1	FALSE		TRUE
Streptomyces sp. Root264	PRJNA297942	GCF_001428885.1	1	FALSE		TRUE
Streptomyces sp. Root1295	PRJNA297942	GCF_001426325.1	1	FALSE		TRUE
Kitasatospora sp. Root187	PRJNA297942	GCF_001429805.1	1	FALSE		TRUE
Cellulomonas sp. Root930	PRJNA297942	GCF_001429255.1	1	FALSE		FALSE	accession suppressed on NCBI
Bacillus sp. Root147	PRJNA297942	GCF_001429365.1	1	FALSE		FALSE	accession suppressed on NCBI
Bacillus sp. Root239	PRJNA297942	GCF_001429385.1	1	FALSE		FALSE	accession suppressed on NCBI
Rhizobium sp. Root564	PRJNA297942	GCF_001427405.1	1	FALSE		FALSE	accession suppressed on NCBI
Caulobacter sp. Root656	PRJNA297942	GCF_001427685.1	1	FALSE		FALSE	accession suppressed on NCBI
References
1. Bai Y, Müller DB, Srinivas G, Garrido-Oter R, Potthoff E, Rott M, Dombrowski N, Münch PC, Spaepen S, Remus-Emsermann M, Hüttel B, McHardy AC, Vorholt JA, Schulze-Lefert P. Dec 2015. Functional overlap of the Arabidopsis leaf and root microbiota. Nature 528 (7582):364–369. doi:10.1038/nature16192.
