# Supplementary material for: Nitrous oxide produced by denitrifying pseudomonads inhibits the growth of rhizosphere bacteria by inactivating the cobalamin-dependent methionine synthase
Source: mBio. 2026 Mar 4;17(4):e02699-25. doi: 10.1128/mbio.02699-25 (PMC13059711; doi:10.1128/mbio.02699-25)
Supplement: Table S2 — Plasmids and primers. [file mbio.02699-25-s0003.xlsx]

## Sheet: plasmids
Plasmid	Description	Reference
pRK2013	helper plasmid to introduce DNA to P. aeruginosa	1
pMQ30	used to generate markerless deletions is P. aeruginosa	2
pUC18-mini-Tn7T-Gm	used to integrate a gentamicin resistance marker into P. aeruginosa	3
References
1. Figurski DH, Helinski DR. Apr 1979. Replication of an origin-containing derivative of plasmid RK2 dependent on a plasmid function provided in trans. Proceedings of the National Academy of Sciences 76 (4):1648–1652. doi:10.1073/pnas.76.4.1648.
2. Shanks RMQ, Caiazza NC, Hinsa SM, Toutain CM, O’Toole GA. Jul 2006. Saccharomyces cerevisiae-Based Molecular Tool Kit for Manipulation of Genes from Gram-Negative Bacteria. Applied and Environmental Microbiology 72 (7):5027–5036. doi: 10.1128/AEM.00682-06.
3. Choi KH, Schweizer HP. Jun 2006. mini-Tn7 insertion in bacteria with single attTn7 sites: example Pseudomonas aeruginosa. Nature Protocols 1 (1):153–161. doi: 10.1038/nprot.2006.24.

## Sheet: primers
Primer	5' to 3' Sequence. Lower case = Plasmid sequence; Upper case = Genome sequence	Description	Reference
PA14-metE-US_fwd	cccagtcacgacgttgtaaaacgacggccagtgccaTGGCCAGAGGCGCCCGGCCTGA	to clone region upstream of metE into pMQ30	this study
PA14-metE-US_rev	tcgactggaggaacacccCCGGCAGGCCTGGTGAGCGGAAC	to clone region upstream of metE into pMQ30	this study
PA14-metE-DS_fwd	gctcaccaggcctgccggGGGTGTTCCTCCAGTCGAAAGG	to clone region downstream of metE into pMQ30	this study
PA14-metE-DS_rev	aggaaacagctatgaccatgattacgaattcgagctGACCTTCGAAAGCCATGCGCTG	to clone region downstream of metE into pMQ30	this study
PA14-metE-check_fwd	TGGGAAGACCATGTGCTACG	to check for the presence of the metE in the chromosome	this study
PA14-metE-check_rev	CTGTTCTACCAGGCGCTGAA	to check for the presence of the metE in the chromosome	this study
PA14-nosZ-US_fwd	gaccgcgctgagtggaCTCGTGTCGTCCTCAAGGGCAG	to clone region upstream of nosZ into pMQ30	this study
PA14-nosZ-US_rev	aacagctatgaccatgattacgaattcgagctACGTGCTGACCTTCGTCCACGC	to clone region upstream of nosZ into pMQ30	this study
PA14-nosZ-DS_fwd	gtcacgacgttgtaaaacgacggccagtgccaCAGCTTGCGGCTCTGCATCAGC	to clone region downstream of nosZ into pMQ30	this study
PA14-nosZ-DS_rev	ttgaggacgacacgagTCCACTCAGCGCGGTCGATGGC	to clone region downstream of nosZ into pMQ30	this study
PA14-nosZ-check_fwd	GTCGTTGGAAGTGTCGATGT	to check for the presence of the nosZ in the chromosome	this study
PA14-nosZ-check_rev	GTTCACCCGCAAGGTCTATT	to check for the presence of the nosZ in the chromosome	this study
PA14-secY_fwd	CTGTTCACTGCAGGGATCGT	to amplify the species specific single copy gene secY from mixed gDNA from co-cultures	this study
PA14-secY_rev	AGCCGTCATGTACAGAGCAC	to amplify the species specific single copy gene secY from mixed gDNA from co-cultures	this study
Root65-secY_fwd	CATCTTTGCGGGCATTGTGG	to amplify the species specific single copy gene secY from mixed gDNA from co-cultures	this study
Root65-secY_rev	AGGTCTGGTTCATGTACGCG	to amplify the species specific single copy gene secY from mixed gDNA from co-cultures	this study
Bact16S-27F	AGAGTTTGATCMTGGCTCAG	to amplify 16S rRNA region for strain verification	1
Bact16S-1492R	TACGGYTACCTTGTTACGACTT	to amplify 16S rRNA region for strain verification	1
References
1. Lane D. 1991. 16S/23S rRNA sequencing, p 115–175. In Stackebrandt E, Goodfellow M (ed), Nucleic acid techniques in bacterial systematics. John Wiley and Sons, New York, NY.
