# Supplementary material for: Nitrous oxide produced by denitrifying pseudomonads inhibits the growth of rhizosphere bacteria by inactivating the cobalamin-dependent methionine synthase
Source: mBio. 2026 Mar 4;17(4):e02699-25. doi: 10.1128/mbio.02699-25 (PMC13059711; doi:10.1128/mbio.02699-25)
Supplement: Table S3 — Methionine synthase genome hits. [file mbio.02699-25-s0004.xlsx]

## Sheet: description
Table S3 Genomic annotations of Methionine Synthases of At-RSPHERE Isolates. (A) A table of all best hits for each genome queried (see methods). (B) Count of number of hits per genome for each annotation. (C) LocusID for each hit.

## Sheet: TS3A
organism_name	Assembly	pathway	step	score	locusId	desc	locusId2	desc2	blastBits	curatedIds	identity	blastCoverage	blastScore	curatedDesc	hmmBits	hmmId	hmmCoverage	hmmScore	hmmDesc	otherIds	otherBits	otherIdentity	otherCoverage
Rhizobacter sp. Root29	GCF_001424785.1	met	metE	2	WP_056808807.1	MULTISPECIES: 5-methyltetrahydropteroyltriglutamate--homocysteine S-methyltransferase [unclassified Rhizobacter]			820	BRENDA::P25665,CharProtDB::CH_003938,ecocyc::HOMOCYSMET-MONOMER,metacyc::HOMOCYSMET-MONOMER	56.1	0.994688	2	5-methyltetrahydropteroyltriglutamate-homocysteine S-methyltransferase (EC 2.1.1.14);; 5-methyltetrahydropteroyltriglutamate--homocysteine methyltransferase; EC 2.1.1.14;; cobalamin-independent homocysteine transmethylase (EC 2.1.1.14);; cobalamin-independent homocysteine transmethylase (EC 2.1.1.14)	1049.4	TIGR01371	0.997347	2	metE: 5-methyltetrahydropteroyltriglutamate--homocysteine S-methyltransferase (EC 2.1.1.14)
Rhizobacter sp. Root29	GCF_001424785.1	met	metH	2	WP_082541789.1	MULTISPECIES: methionine synthase [unclassified Rhizobacter]	WP_056803278.1	MULTISPECIES: homocysteine S-methyltransferase family protein [unclassified Rhizobacter]	1379	CharProtDB::CH_090726,SwissProt::P13009,ecocyc::HOMOCYSMETB12-MONOMER,metacyc::HOMOCYSMETB12-MONOMER	58.7884	0.979625	2	methionine synthase; EC 2.1.1.13;; Methionine synthase; 5-methyltetrahydrofolate--homocysteine methyltransferase; Methionine synthase, vitamin-B12-dependent; MS; EC 2.1.1.13;; cobalamin-dependent methionine synthase (EC 2.1.1.13);; cobalamin-dependent methionine synthase (EC 2.1.1.13)	1190.5	TIGR02082	0.737733	1	metH: methionine synthase (EC 2.1.1.13)	SwissProt::O06745	112	29.9	0.455882
Rhizobacter sp. Root29	GCF_001424785.1	met	mesD	2	WP_056805739.1	MULTISPECIES: methionine synthase [unclassified Rhizobacter]			413	reanno::Korea:Ga0059261_2929	61.8	0.961988	2	oxygen-dependent methionine synthase, methyltransferase component MesD						BRENDA::Q5U9J8	122	27.8	0.959459
Aminobacter sp. DSM 101952	GCF_001424795.1	met	split_metH_1	2	WP_055969181.1	MULTISPECIES: B12-binding domain-containing protein [Aminobacter]			372	reanno::Phaeo:GFF1319	82.1	0.961373	2	Methionine synthase component, B12 binding and B12-binding cap domains (EC:2.1.1.13)						BRENDA::Q8THX4	162	41.1	0.328051
Aminobacter sp. DSM 101952	GCF_001424795.1	met	split_metH_2	0	WP_055980918.1	homocysteine S-methyltransferase family protein [Aminobacter sp. DSM 101952]			54.3	reanno::Phaeo:GFF1321	27.8	0.585799	0	Methionine synthase component, methyltransferase domain (EC:2.1.1.13)						BRENDA::Q9SDL7,SwissProt::Q9SDL7,metacyc::AT3G25900-MONOMER	50.4	22.7	0.944785
Aminobacter sp. DSM 101952	GCF_001424795.1	met	split_metH_3	2	WP_055969203.1	MULTISPECIES: methyltetrahydrofolate cobalamin methyltransferase [Aminobacter]			390	reanno::Phaeo:GFF1582	62.5	0.937677	2	Methionine synthase component, pterin-binding domain (EC:2.1.1.13)						reanno::DvH:207036	168	35	0.355721
Aminobacter sp. DSM 101952	GCF_001424795.1	met	split_metH_2	2	WP_055970590.1	betaine--homocysteine S-methyltransferase [Aminobacter sp. DSM 101952]			329	reanno::Phaeo:GFF1321	54.6	0.926036	2	Methionine synthase component, methyltransferase domain (EC:2.1.1.13)						BRENDA::Q9WYA5	144	33.2	0.371094
Aminobacter sp. DSM 101952	GCF_001424795.1	met	metH	2	WP_055979740.1	methionine synthase [Aminobacter sp. DSM 101952]			1480	CharProtDB::CH_090726,SwissProt::P13009,ecocyc::HOMOCYSMETB12-MONOMER,metacyc::HOMOCYSMETB12-MONOMER	61.9	0.99185	2	methionine synthase; EC 2.1.1.13;; Methionine synthase; 5-methyltetrahydrofolate--homocysteine methyltransferase; Methionine synthase, vitamin-B12-dependent; MS; EC 2.1.1.13;; cobalamin-dependent methionine synthase (EC 2.1.1.13);; cobalamin-dependent methionine synthase (EC 2.1.1.13)	1747.6	TIGR02082	0.999154	2	metH: methionine synthase (EC 2.1.1.13)
Ensifer sp. Root31	GCF_001424825.1	met	split_metH_3	2	WP_025427408.1	MULTISPECIES: methyltetrahydrofolate cobalamin methyltransferase [Ensifer]			379	reanno::Phaeo:GFF1582	62.1	0.926346	2	Methionine synthase component, pterin-binding domain (EC:2.1.1.13)						reanno::DvH:207036	172	38.1	0.355721
Ensifer sp. Root31	GCF_001424825.1	met	metH	2	WP_025424999.1	MULTISPECIES: methionine synthase [Ensifer]			1472	CharProtDB::CH_090726,SwissProt::P13009,ecocyc::HOMOCYSMETB12-MONOMER,metacyc::HOMOCYSMETB12-MONOMER	61.7	0.99674	2	methionine synthase; EC 2.1.1.13;; Methionine synthase; 5-methyltetrahydrofolate--homocysteine methyltransferase; Methionine synthase, vitamin-B12-dependent; MS; EC 2.1.1.13;; cobalamin-dependent methionine synthase (EC 2.1.1.13);; cobalamin-dependent methionine synthase (EC 2.1.1.13)	1742.9	TIGR02082	0.999154	2	metH: methionine synthase (EC 2.1.1.13)
Ensifer sp. Root31	GCF_001424825.1	met	split_metH_2	2	WP_057208742.1	betaine--homocysteine S-methyltransferase [Ensifer sp. Root31]			332	reanno::Phaeo:GFF1321	53.2	0.982249	2	Methionine synthase component, methyltransferase domain (EC:2.1.1.13)						reanno::Miya:8499710	145	35.2	0.342298
Ensifer sp. Root31	GCF_001424825.1	met	split_metH_1	2	WP_025427399.1	MULTISPECIES: B12-binding domain-containing protein [Ensifer]			373	reanno::Phaeo:GFF1319	81.6	0.978541	2	Methionine synthase component, B12 binding and B12-binding cap domains (EC:2.1.1.13)						BRENDA::Q8THX4	159	40.6	0.328051
Variovorax sp. Root318D1	GCF_001424835.1	met	metE	2	WP_055805801.1	5-methyltetrahydropteroyltriglutamate--homocysteine S-methyltransferase [Variovorax sp. Root318D1]			834	BRENDA::P25665,CharProtDB::CH_003938,ecocyc::HOMOCYSMET-MONOMER,metacyc::HOMOCYSMET-MONOMER	56.4	0.998672	2	5-methyltetrahydropteroyltriglutamate-homocysteine S-methyltransferase (EC 2.1.1.14);; 5-methyltetrahydropteroyltriglutamate--homocysteine methyltransferase; EC 2.1.1.14;; cobalamin-independent homocysteine transmethylase (EC 2.1.1.14);; cobalamin-independent homocysteine transmethylase (EC 2.1.1.14)	1049.3	TIGR01371	0.998674	2	metE: 5-methyltetrahydropteroyltriglutamate--homocysteine S-methyltransferase (EC 2.1.1.14)
Variovorax sp. Root318D1	GCF_001424835.1	met	metH	2	WP_082517636.1	methionine synthase [Variovorax sp. Root318D1]	WP_055806878.1	homocysteine S-methyltransferase family protein [Variovorax sp. Root318D1]	1405	CharProtDB::CH_090726,SwissProt::P13009,ecocyc::HOMOCYSMETB12-MONOMER,metacyc::HOMOCYSMETB12-MONOMER	59.9411	0.99185	2	methionine synthase; EC 2.1.1.13;; Methionine synthase; 5-methyltetrahydrofolate--homocysteine methyltransferase; Methionine synthase, vitamin-B12-dependent; MS; EC 2.1.1.13;; cobalamin-dependent methionine synthase (EC 2.1.1.13);; cobalamin-dependent methionine synthase (EC 2.1.1.13)	1197.7	TIGR02082	0.72758	1	metH: methionine synthase (EC 2.1.1.13)	SwissProt::O06745	115	27.5	0.447712
Variovorax sp. Root318D1	GCF_001424835.1	met	split_metE_2	0	WP_055805106.1	5-methyltetrahydropteroyltriglutamate--homocysteine S-methyltransferase [Variovorax sp. Root318D1]			76.6	predicted:D4GW90	23.5	0.87395	0	RecName: Full=Methionine synthase {ECO:0000256|HAMAP-Rule:MF_00288}; EC=2.1.1.- {ECO:0000256|HAMAP-Rule:MF_00288}; AltName: Full=Homocysteine methyltransferase {ECO:0000256|HAMAP-Rule:MF_00288};						BRENDA::P82610,CharProtDB::CH_122913,SwissProt::P82610	63.5	23.6	0.388527
Devosia sp. Root105	GCF_001424865.1	met	metH	2	WP_055881379.1	methionine synthase [Devosia sp. Root105]			1437	CharProtDB::CH_090726,SwissProt::P13009,ecocyc::HOMOCYSMETB12-MONOMER,metacyc::HOMOCYSMETB12-MONOMER	60	0.99511	2	methionine synthase; EC 2.1.1.13;; Methionine synthase; 5-methyltetrahydrofolate--homocysteine methyltransferase; Methionine synthase, vitamin-B12-dependent; MS; EC 2.1.1.13;; cobalamin-dependent methionine synthase (EC 2.1.1.13);; cobalamin-dependent methionine synthase (EC 2.1.1.13)	1713.1	TIGR02082	0.999154	2	metH: methionine synthase (EC 2.1.1.13)
Devosia sp. Root105	GCF_001424865.1	met	metE	2	WP_055883679.1	5-methyltetrahydropteroyltriglutamate--homocysteine S-methyltransferase [Devosia sp. Root105]			823	BRENDA::P25665,CharProtDB::CH_003938,ecocyc::HOMOCYSMET-MONOMER,metacyc::HOMOCYSMET-MONOMER	57	0.988048	2	5-methyltetrahydropteroyltriglutamate-homocysteine S-methyltransferase (EC 2.1.1.14);; 5-methyltetrahydropteroyltriglutamate--homocysteine methyltransferase; EC 2.1.1.14;; cobalamin-independent homocysteine transmethylase (EC 2.1.1.14);; cobalamin-independent homocysteine transmethylase (EC 2.1.1.14)	1095	TIGR01371	0.998674	2	metE: 5-methyltetrahydropteroyltriglutamate--homocysteine S-methyltransferase (EC 2.1.1.14)
Kitasatospora sp. Root107	GCF_001424875.1	met	metH	2	WP_057228461.1	methionine synthase, partial [Kitasatospora sp. Root107]	WP_057228459.1	vitamin B12 dependent-methionine synthase activation domain-containing protein [Kitasatospora sp. Root107]	1479	metacyc::G18NG-11090-MONOMER	62.5192	0.98362	2	cobalamin-dependent methionine synthase (EC 2.1.1.13)	1113.3	TIGR02082	0.708968	1	metH: methionine synthase (EC 2.1.1.13)		0	0	0
Kitasatospora sp. Root107	GCF_001424875.1	met	mesD	0	WP_057230100.1	MULTISPECIES: cobalamin-independent methionine synthase II family protein [unclassified Kitasatospora]			74.3	uniprot:Q6F6Z8	23.9	0.953488	0	SubName: Full=5-methyltetrahydropteroyltriglutamate-homocysteine methyltransferase {ECO:0000313|EMBL:CAG70167.1}; EC=2.1.1.14 {ECO:0000313|EMBL:CAG70167.1};						CharProtDB::CH_122650	51.6	22.2	0.390181
Kitasatospora sp. Root107	GCF_001424875.1	met	metH	0	WP_200948306.1	vitamin B12 dependent-methionine synthase activation domain-containing protein, partial [Kitasatospora sp. Root107]			757	curated2:O33259	65.7	0.508389	0	Methionine synthase; EC 2.1.1.13; 5-methyltetrahydrofolate--homocysteine methyltransferase; Methionine synthase, vitamin-B12 dependent; MS
Leifsonia sp. Root112D2	GCF_001424905.1	met	mesD	0	WP_055816269.1	cobalamin-independent methionine synthase II family protein [Leifsonia sp. Root112D2]			66.6	uniprot:Q6F6Z8	25	0.607558	0	SubName: Full=5-methyltetrahydropteroyltriglutamate-homocysteine methyltransferase {ECO:0000313|EMBL:CAG70167.1}; EC=2.1.1.14 {ECO:0000313|EMBL:CAG70167.1};						BRENDA::Q5U9J8	65.9	25.2	0.967568
Leifsonia sp. Root112D2	GCF_001424905.1	met	split_metE_2	0	WP_055809680.1	5-methyltetrahydropteroyltriglutamate--homocysteine S-methyltransferase [Leifsonia sp. Root112D2]			65.5	predicted:D4GW90	25.7	0.812325	0	RecName: Full=Methionine synthase {ECO:0000256|HAMAP-Rule:MF_00288}; EC=2.1.1.- {ECO:0000256|HAMAP-Rule:MF_00288}; AltName: Full=Homocysteine methyltransferase {ECO:0000256|HAMAP-Rule:MF_00288};						metacyc::G18NG-10711-MONOMER	57	28	0.300671
Pseudomonas sp. Root329	GCF_001424925.1	met	metE	2	WP_056742027.1	5-methyltetrahydropteroyltriglutamate--homocysteine S-methyltransferase [Pseudomonas sp. Root329]			940	BRENDA::P25665,CharProtDB::CH_003938,ecocyc::HOMOCYSMET-MONOMER,metacyc::HOMOCYSMET-MONOMER	62.2	0.99336	2	5-methyltetrahydropteroyltriglutamate-homocysteine S-methyltransferase (EC 2.1.1.14);; 5-methyltetrahydropteroyltriglutamate--homocysteine methyltransferase; EC 2.1.1.14;; cobalamin-independent homocysteine transmethylase (EC 2.1.1.14);; cobalamin-independent homocysteine transmethylase (EC 2.1.1.14)	1111.5	TIGR01371	1	2	metE: 5-methyltetrahydropteroyltriglutamate--homocysteine S-methyltransferase (EC 2.1.1.14)
Pseudomonas sp. Root329	GCF_001424925.1	met	metH	2	WP_056741502.1	methionine synthase [Pseudomonas sp. Root329]			1606	CharProtDB::CH_090726,SwissProt::P13009,ecocyc::HOMOCYSMETB12-MONOMER,metacyc::HOMOCYSMETB12-MONOMER	66.5	0.997555	2	methionine synthase; EC 2.1.1.13;; Methionine synthase; 5-methyltetrahydrofolate--homocysteine methyltransferase; Methionine synthase, vitamin-B12-dependent; MS; EC 2.1.1.13;; cobalamin-dependent methionine synthase (EC 2.1.1.13);; cobalamin-dependent methionine synthase (EC 2.1.1.13)	1755.5	TIGR02082	1	2	metH: methionine synthase (EC 2.1.1.13)
Rhizobium sp. Root1203	GCF_001424945.1	met	metE	2	WP_057472053.1	5-methyltetrahydropteroyltriglutamate--homocysteine S-methyltransferase [Rhizobium sp. Root1203]			778	BRENDA::P25665,CharProtDB::CH_003938,ecocyc::HOMOCYSMET-MONOMER,metacyc::HOMOCYSMET-MONOMER	53.4	0.997344	2	5-methyltetrahydropteroyltriglutamate-homocysteine S-methyltransferase (EC 2.1.1.14);; 5-methyltetrahydropteroyltriglutamate--homocysteine methyltransferase; EC 2.1.1.14;; cobalamin-independent homocysteine transmethylase (EC 2.1.1.14);; cobalamin-independent homocysteine transmethylase (EC 2.1.1.14)	1110.8	TIGR01371	0.997347	2	metE: 5-methyltetrahydropteroyltriglutamate--homocysteine S-methyltransferase (EC 2.1.1.14)
Rhizobium sp. Root1203	GCF_001424945.1	met	metH	2	WP_057469180.1	methionine synthase [Rhizobium sp. Root1203]			1480	CharProtDB::CH_090726,SwissProt::P13009,ecocyc::HOMOCYSMETB12-MONOMER,metacyc::HOMOCYSMETB12-MONOMER	62.2	0.99185	2	methionine synthase; EC 2.1.1.13;; Methionine synthase; 5-methyltetrahydrofolate--homocysteine methyltransferase; Methionine synthase, vitamin-B12-dependent; MS; EC 2.1.1.13;; cobalamin-dependent methionine synthase (EC 2.1.1.13);; cobalamin-dependent methionine synthase (EC 2.1.1.13)	1742.9	TIGR02082	0.999154	2	metH: methionine synthase (EC 2.1.1.13)
Rhizobium sp. Root1204	GCF_001424965.1	met	metH	2	WP_060502819.1	MULTISPECIES: methionine synthase [unclassified Rhizobium]			1476	CharProtDB::CH_090726,SwissProt::P13009,ecocyc::HOMOCYSMETB12-MONOMER,metacyc::HOMOCYSMETB12-MONOMER	61.6	0.99674	2	methionine synthase; EC 2.1.1.13;; Methionine synthase; 5-methyltetrahydrofolate--homocysteine methyltransferase; Methionine synthase, vitamin-B12-dependent; MS; EC 2.1.1.13;; cobalamin-dependent methionine synthase (EC 2.1.1.13);; cobalamin-dependent methionine synthase (EC 2.1.1.13)	1743	TIGR02082	0.999154	2	metH: methionine synthase (EC 2.1.1.13)
Rhizobium sp. Root1204	GCF_001424965.1	met	split_metH_1	2	WP_060502425.1	MULTISPECIES: B12-binding domain-containing protein [unclassified Rhizobium]			313	reanno::Phaeo:GFF1319	69.8	0.995708	2	Methionine synthase component, B12 binding and B12-binding cap domains (EC:2.1.1.13)						metacyc::MONOMER-21033	154	41.2	0.976852
Rhizobium sp. Root1204	GCF_001424965.1	met	split_metH_1	2	WP_060506202.1	MULTISPECIES: B12-binding domain-containing protein [unclassified Rhizobium]			373	reanno::Phaeo:GFF1319	81.5	0.974249	2	Methionine synthase component, B12 binding and B12-binding cap domains (EC:2.1.1.13)						BRENDA::Q8THX4	159	40.9	0.321712
Rhizobium sp. Root1204	GCF_001424965.1	met	split_metH_3	2	WP_060506195.1	MULTISPECIES: methyltetrahydrofolate cobalamin methyltransferase [unclassified Rhizobium]			376	reanno::Phaeo:GFF1582	61.3	0.923513	2	Methionine synthase component, pterin-binding domain (EC:2.1.1.13)						reanno::DvH:207036	169	37.5	0.364428
Rhizobium sp. Root1204	GCF_001424965.1	met	split_metH_2	2	WP_060506210.1	MULTISPECIES: betaine--homocysteine S-methyltransferase [unclassified Rhizobium]			340	reanno::Phaeo:GFF1321	54.5	0.994083	2	Methionine synthase component, methyltransferase domain (EC:2.1.1.13)						reanno::DvH:207036	143	33.6	0.380597
Rhizobium sp. Root1212	GCF_001424985.1	met	metH	2	WP_056323277.1	MULTISPECIES: methionine synthase [unclassified Rhizobium]			1479	CharProtDB::CH_090726,SwissProt::P13009,ecocyc::HOMOCYSMETB12-MONOMER,metacyc::HOMOCYSMETB12-MONOMER	62.5	0.99674	2	methionine synthase; EC 2.1.1.13;; Methionine synthase; 5-methyltetrahydrofolate--homocysteine methyltransferase; Methionine synthase, vitamin-B12-dependent; MS; EC 2.1.1.13;; cobalamin-dependent methionine synthase (EC 2.1.1.13);; cobalamin-dependent methionine synthase (EC 2.1.1.13)	1745.7	TIGR02082	0.999154	2	metH: methionine synthase (EC 2.1.1.13)
Rhizobium sp. Root1212	GCF_001424985.1	met	split_metH_2	2	WP_056325500.1	MULTISPECIES: betaine--homocysteine S-methyltransferase [unclassified Rhizobium]			334	reanno::Phaeo:GFF1321	53	0.994083	2	Methionine synthase component, methyltransferase domain (EC:2.1.1.13)						reanno::Miya:8499710	147	34.5	0.348411
Rhizobium sp. Root1212	GCF_001424985.1	met	split_metH_3	2	WP_056325465.1	MULTISPECIES: methyltetrahydrofolate cobalamin methyltransferase [unclassified Rhizobium]			373	reanno::Phaeo:GFF1582	61.7	0.923513	2	Methionine synthase component, pterin-binding domain (EC:2.1.1.13)						reanno::DvH:207036	165	35	0.355721
Rhizobium sp. Root1212	GCF_001424985.1	met	split_metH_1	2	WP_056325482.1	MULTISPECIES: B12-binding domain-containing protein [unclassified Rhizobium]			375	reanno::Phaeo:GFF1319	82.4	0.974249	2	Methionine synthase component, B12 binding and B12-binding cap domains (EC:2.1.1.13)						BRENDA::Q8THX4	163	40.6	0.328051
Duganella sp. Root336D2	GCF_001425005.1	met	metH	2	WP_055928679.1	MULTISPECIES: methionine synthase [unclassified Duganella]			1462	CharProtDB::CH_090726,SwissProt::P13009,ecocyc::HOMOCYSMETB12-MONOMER,metacyc::HOMOCYSMETB12-MONOMER	61.7	0.99511	2	methionine synthase; EC 2.1.1.13;; Methionine synthase; 5-methyltetrahydrofolate--homocysteine methyltransferase; Methionine synthase, vitamin-B12-dependent; MS; EC 2.1.1.13;; cobalamin-dependent methionine synthase (EC 2.1.1.13);; cobalamin-dependent methionine synthase (EC 2.1.1.13)	1683.9	TIGR02082	0.999154	2	metH: methionine synthase (EC 2.1.1.13)
Duganella sp. Root336D2	GCF_001425005.1	met	metE	2	WP_055927074.1	5-methyltetrahydropteroyltriglutamate--homocysteine S-methyltransferase [Duganella sp. Root336D2]			819	BRENDA::P25665,CharProtDB::CH_003938,ecocyc::HOMOCYSMET-MONOMER,metacyc::HOMOCYSMET-MONOMER	56.7	0.994688	2	5-methyltetrahydropteroyltriglutamate-homocysteine S-methyltransferase (EC 2.1.1.14);; 5-methyltetrahydropteroyltriglutamate--homocysteine methyltransferase; EC 2.1.1.14;; cobalamin-independent homocysteine transmethylase (EC 2.1.1.14);; cobalamin-independent homocysteine transmethylase (EC 2.1.1.14)	1054.1	TIGR01371	0.998674	2	metE: 5-methyltetrahydropteroyltriglutamate--homocysteine S-methyltransferase (EC 2.1.1.14)
Nocardioides sp. Root122	GCF_001425025.1	met	split_metH_3	1	WP_056907139.1	MULTISPECIES: dihydropteroate synthase [Nocardioides]			256	reanno::Phaeo:GFF1582	51.4	0.713881	1	Methionine synthase component, pterin-binding domain (EC:2.1.1.13)						reanno::DvH:207036	154	36.2	0.349502
Nocardioides sp. Root122	GCF_001425025.1	met	mesB	0	WP_056908633.1	MULTISPECIES: methionine synthase [Nocardioides]			62.8	metacyc::MONOMER-21502	24.5	0.94152	0	[corrinoid iron-sulfur protein]-dependent methionine synthase
Nocardioides sp. Root122	GCF_001425025.1	met	split_metH_1	2	WP_056907140.1	MULTISPECIES: corrinoid protein [Nocardioides]			197	reanno::Phaeo:GFF1319	45.9	0.935622	2	Methionine synthase component, B12 binding and B12-binding cap domains (EC:2.1.1.13)						BRENDA::Q8THX4	157	39.7	0.339144
Nocardioides sp. Root122	GCF_001425025.1	met	metH	2	WP_268788237.1	MULTISPECIES: methionine synthase [Nocardioides]			1509	CharProtDB::CH_090726,SwissProt::P13009,ecocyc::HOMOCYSMETB12-MONOMER,metacyc::HOMOCYSMETB12-MONOMER	62.1	0.995925	2	methionine synthase; EC 2.1.1.13;; Methionine synthase; 5-methyltetrahydrofolate--homocysteine methyltransferase; Methionine synthase, vitamin-B12-dependent; MS; EC 2.1.1.13;; cobalamin-dependent methionine synthase (EC 2.1.1.13);; cobalamin-dependent methionine synthase (EC 2.1.1.13)	1706.6	TIGR02082	0.999154	2	metH: methionine synthase (EC 2.1.1.13)
Massilia sp. Root351	GCF_001425045.1	met	metH	2	WP_057154380.1	methionine synthase [Massilia sp. Root351]			1441	CharProtDB::CH_090726,SwissProt::P13009,ecocyc::HOMOCYSMETB12-MONOMER,metacyc::HOMOCYSMETB12-MONOMER	61.7	0.994295	2	methionine synthase; EC 2.1.1.13;; Methionine synthase; 5-methyltetrahydrofolate--homocysteine methyltransferase; Methionine synthase, vitamin-B12-dependent; MS; EC 2.1.1.13;; cobalamin-dependent methionine synthase (EC 2.1.1.13);; cobalamin-dependent methionine synthase (EC 2.1.1.13)	1659.4	TIGR02082	0.999154	2	metH: methionine synthase (EC 2.1.1.13)
Massilia sp. Root351	GCF_001425045.1	met	metE	2	WP_229418383.1	5-methyltetrahydropteroyltriglutamate--homocysteine S-methyltransferase [Massilia sp. Root351]			770	BRENDA::P25665,CharProtDB::CH_003938,ecocyc::HOMOCYSMET-MONOMER,metacyc::HOMOCYSMET-MONOMER	53.7	0.994688	2	5-methyltetrahydropteroyltriglutamate-homocysteine S-methyltransferase (EC 2.1.1.14);; 5-methyltetrahydropteroyltriglutamate--homocysteine methyltransferase; EC 2.1.1.14;; cobalamin-independent homocysteine transmethylase (EC 2.1.1.14);; cobalamin-independent homocysteine transmethylase (EC 2.1.1.14)	1025.9	TIGR01371	0.997347	2	metE: 5-methyltetrahydropteroyltriglutamate--homocysteine S-methyltransferase (EC 2.1.1.14)
Pelomonas sp. Root1237	GCF_001425055.1	met	metH	2	WP_082532383.1	methionine synthase [Pelomonas sp. Root1237]	WP_056192651.1	homocysteine S-methyltransferase family protein [Pelomonas sp. Root1237]	1391	CharProtDB::CH_090726,SwissProt::P13009,ecocyc::HOMOCYSMETB12-MONOMER,metacyc::HOMOCYSMETB12-MONOMER	59.9824	0.99348	2	methionine synthase; EC 2.1.1.13;; Methionine synthase; 5-methyltetrahydrofolate--homocysteine methyltransferase; Methionine synthase, vitamin-B12-dependent; MS; EC 2.1.1.13;; cobalamin-dependent methionine synthase (EC 2.1.1.13);; cobalamin-dependent methionine synthase (EC 2.1.1.13)	1164.4	TIGR02082	0.729272	1	metH: methionine synthase (EC 2.1.1.13)	SwissProt::O06745	115	30.2	0.464052
Pelomonas sp. Root1237	GCF_001425055.1	met	metE	2	WP_056197638.1	5-methyltetrahydropteroyltriglutamate--homocysteine S-methyltransferase [Pelomonas sp. Root1237]			802	BRENDA::P25665,CharProtDB::CH_003938,ecocyc::HOMOCYSMET-MONOMER,metacyc::HOMOCYSMET-MONOMER	56	0.994688	2	5-methyltetrahydropteroyltriglutamate-homocysteine S-methyltransferase (EC 2.1.1.14);; 5-methyltetrahydropteroyltriglutamate--homocysteine methyltransferase; EC 2.1.1.14;; cobalamin-independent homocysteine transmethylase (EC 2.1.1.14);; cobalamin-independent homocysteine transmethylase (EC 2.1.1.14)	1039.3	TIGR01371	1	2	metE: 5-methyltetrahydropteroyltriglutamate--homocysteine S-methyltransferase (EC 2.1.1.14)
Leifsonia sp. Root4	GCF_001425085.1	met	metH	2	WP_055840282.1	methionine synthase [Leifsonia sp. Root4]			1352	metacyc::G18NG-11090-MONOMER	59.2	0.990172	2	cobalamin-dependent methionine synthase (EC 2.1.1.13)	1334.2	TIGR02082	0.999154	2	metH: methionine synthase (EC 2.1.1.13)
Leifsonia sp. Root4	GCF_001425085.1	met	metE	2	WP_055842276.1	5-methyltetrahydropteroyltriglutamate--homocysteine S-methyltransferase [Leifsonia sp. Root4]			657	metacyc::G18NG-10711-MONOMER	49.8	0.983893	2	cobalamin-independent methionine synthase (EC 2.1.1.14)	966	TIGR01371	0.998674	2	metE: 5-methyltetrahydropteroyltriglutamate--homocysteine S-methyltransferase (EC 2.1.1.14)
Pseudomonas sp. Root401	GCF_001425105.1	met	metE	2	WP_057452580.1	MULTISPECIES: 5-methyltetrahydropteroyltriglutamate--homocysteine S-methyltransferase [Pseudomonas]			943	BRENDA::P25665,CharProtDB::CH_003938,ecocyc::HOMOCYSMET-MONOMER,metacyc::HOMOCYSMET-MONOMER	62.4	0.99336	2	5-methyltetrahydropteroyltriglutamate-homocysteine S-methyltransferase (EC 2.1.1.14);; 5-methyltetrahydropteroyltriglutamate--homocysteine methyltransferase; EC 2.1.1.14;; cobalamin-independent homocysteine transmethylase (EC 2.1.1.14);; cobalamin-independent homocysteine transmethylase (EC 2.1.1.14)	1097.4	TIGR01371	1	2	metE: 5-methyltetrahydropteroyltriglutamate--homocysteine S-methyltransferase (EC 2.1.1.14)
Pseudomonas sp. Root401	GCF_001425105.1	met	metH	2	WP_057447840.1	MULTISPECIES: methionine synthase [Pseudomonas]			1597	CharProtDB::CH_090726,SwissProt::P13009,ecocyc::HOMOCYSMETB12-MONOMER,metacyc::HOMOCYSMETB12-MONOMER	66.7	0.997555	2	methionine synthase; EC 2.1.1.13;; Methionine synthase; 5-methyltetrahydrofolate--homocysteine methyltransferase; Methionine synthase, vitamin-B12-dependent; MS; EC 2.1.1.13;; cobalamin-dependent methionine synthase (EC 2.1.1.13);; cobalamin-dependent methionine synthase (EC 2.1.1.13)	1752.6	TIGR02082	1	2	metH: methionine synthase (EC 2.1.1.13)
Acidovorax sp. Root402	GCF_001425125.1	met	metE	2	WP_056062514.1	5-methyltetrahydropteroyltriglutamate--homocysteine S-methyltransferase [Acidovorax sp. Root402]			850	BRENDA::P25665,CharProtDB::CH_003938,ecocyc::HOMOCYSMET-MONOMER,metacyc::HOMOCYSMET-MONOMER	57.1	0.994688	2	5-methyltetrahydropteroyltriglutamate-homocysteine S-methyltransferase (EC 2.1.1.14);; 5-methyltetrahydropteroyltriglutamate--homocysteine methyltransferase; EC 2.1.1.14;; cobalamin-independent homocysteine transmethylase (EC 2.1.1.14);; cobalamin-independent homocysteine transmethylase (EC 2.1.1.14)	1056.3	TIGR01371	0.998674	2	metE: 5-methyltetrahydropteroyltriglutamate--homocysteine S-methyltransferase (EC 2.1.1.14)
Acidovorax sp. Root402	GCF_001425125.1	met	metH	2	WP_255356896.1	methionine synthase [Acidovorax sp. Root402]	WP_056057104.1	MULTISPECIES: homocysteine S-methyltransferase family protein [Acidovorax]	1393	CharProtDB::CH_090726,SwissProt::P13009,ecocyc::HOMOCYSMETB12-MONOMER,metacyc::HOMOCYSMETB12-MONOMER	59.338	0.994295	2	methionine synthase; EC 2.1.1.13;; Methionine synthase; 5-methyltetrahydrofolate--homocysteine methyltransferase; Methionine synthase, vitamin-B12-dependent; MS; EC 2.1.1.13;; cobalamin-dependent methionine synthase (EC 2.1.1.13);; cobalamin-dependent methionine synthase (EC 2.1.1.13)	1187.8	TIGR02082	0.72758	1	metH: methionine synthase (EC 2.1.1.13)	SwissProt::O06745	112	26.4	0.454248
Rhizobium sp. Root1240	GCF_001425145.1	met	split_metH_2	2	WP_062284529.1	MULTISPECIES: betaine--homocysteine S-methyltransferase [unclassified Rhizobium]			332	reanno::Phaeo:GFF1321	53.3	0.994083	2	Methionine synthase component, methyltransferase domain (EC:2.1.1.13)						reanno::Miya:8499710	153	36.6	0.344743
Rhizobium sp. Root1240	GCF_001425145.1	met	metH	2	WP_062279115.1	MULTISPECIES: methionine synthase [unclassified Rhizobium]			1482	CharProtDB::CH_090726,SwissProt::P13009,ecocyc::HOMOCYSMETB12-MONOMER,metacyc::HOMOCYSMETB12-MONOMER	62.2	0.994295	2	methionine synthase; EC 2.1.1.13;; Methionine synthase; 5-methyltetrahydrofolate--homocysteine methyltransferase; Methionine synthase, vitamin-B12-dependent; MS; EC 2.1.1.13;; cobalamin-dependent methionine synthase (EC 2.1.1.13);; cobalamin-dependent methionine synthase (EC 2.1.1.13)	1758.3	TIGR02082	0.999154	2	metH: methionine synthase (EC 2.1.1.13)
Rhizobium sp. Root1240	GCF_001425145.1	met	split_metH_1	2	WP_062284371.1	MULTISPECIES: B12-binding domain-containing protein [unclassified Rhizobium]			373	reanno::Phaeo:GFF1319	81.1	0.978541	2	Methionine synthase component, B12 binding and B12-binding cap domains (EC:2.1.1.13)						BRENDA::Q8THX4	170	41.8	0.337559
Rhizobium sp. Root1240	GCF_001425145.1	met	split_metH_3	2	WP_062284346.1	MULTISPECIES: methyltetrahydrofolate cobalamin methyltransferase [unclassified Rhizobium]			375	reanno::Phaeo:GFF1582	61.3	0.923513	2	Methionine synthase component, pterin-binding domain (EC:2.1.1.13)						reanno::DvH:207036	171	38.3	0.340796
Pelomonas sp. Root405	GCF_001425165.1	met	metH	2	WP_082536147.1	MULTISPECIES: methionine synthase [unclassified Roseateles]	WP_056261188.1	MULTISPECIES: homocysteine S-methyltransferase family protein [unclassified Roseateles]	1394	CharProtDB::CH_090726,SwissProt::P13009,ecocyc::HOMOCYSMETB12-MONOMER,metacyc::HOMOCYSMETB12-MONOMER	60.126	0.991035	2	methionine synthase; EC 2.1.1.13;; Methionine synthase; 5-methyltetrahydrofolate--homocysteine methyltransferase; Methionine synthase, vitamin-B12-dependent; MS; EC 2.1.1.13;; cobalamin-dependent methionine synthase (EC 2.1.1.13);; cobalamin-dependent methionine synthase (EC 2.1.1.13)	1170.4	TIGR02082	0.726734	1	metH: methionine synthase (EC 2.1.1.13)	SwissProt::O06745	114	30.2	0.464052
Nocardioides sp. Root1257	GCF_001425175.1	met	split_metH_1	2	WP_056155024.1	MULTISPECIES: corrinoid protein [unclassified Nocardioides]			199	reanno::Phaeo:GFF1319	45.4	0.935622	2	Methionine synthase component, B12 binding and B12-binding cap domains (EC:2.1.1.13)						reanno::DvH:207036	159	43.6	0.251244
Nocardioides sp. Root1257	GCF_001425175.1	met	split_metH_3	1	WP_056155027.1	MULTISPECIES: dihydropteroate synthase [unclassified Nocardioides]			244	reanno::Phaeo:GFF1582	50.2	0.713881	1	Methionine synthase component, pterin-binding domain (EC:2.1.1.13)						reanno::Miya:8499710	151	35.5	0.321516
Nocardioides sp. Root1257	GCF_001425175.1	met	metH	2	WP_056147641.1	MULTISPECIES: methionine synthase [unclassified Nocardioides]			1476	CharProtDB::CH_090726,SwissProt::P13009,ecocyc::HOMOCYSMETB12-MONOMER,metacyc::HOMOCYSMETB12-MONOMER	61.5	0.99511	2	methionine synthase; EC 2.1.1.13;; Methionine synthase; 5-methyltetrahydrofolate--homocysteine methyltransferase; Methionine synthase, vitamin-B12-dependent; MS; EC 2.1.1.13;; cobalamin-dependent methionine synthase (EC 2.1.1.13);; cobalamin-dependent methionine synthase (EC 2.1.1.13)	1720	TIGR02082	0.999154	2	metH: methionine synthase (EC 2.1.1.13)
Variovorax sp. Root411	GCF_001425205.1	met	metH	2	WP_082519584.1	methionine synthase [Variovorax sp. Root411]	WP_056515761.1	homocysteine S-methyltransferase family protein [Variovorax sp. Root411]	1413	CharProtDB::CH_090726,SwissProt::P13009,ecocyc::HOMOCYSMETB12-MONOMER,metacyc::HOMOCYSMETB12-MONOMER	59.9054	0.98696	2	methionine synthase; EC 2.1.1.13;; Methionine synthase; 5-methyltetrahydrofolate--homocysteine methyltransferase; Methionine synthase, vitamin-B12-dependent; MS; EC 2.1.1.13;; cobalamin-dependent methionine synthase (EC 2.1.1.13);; cobalamin-dependent methionine synthase (EC 2.1.1.13)	1201.7	TIGR02082	0.736041	1	metH: methionine synthase (EC 2.1.1.13)	SwissProt::O06745	114	28.3	0.454248
Variovorax sp. Root411	GCF_001425205.1	met	split_metE_2	0	WP_056520780.1	5-methyltetrahydropteroyltriglutamate--homocysteine S-methyltransferase [Variovorax sp. Root411]			76.6	predicted:D4GW90	23.8	0.87395	0	RecName: Full=Methionine synthase {ECO:0000256|HAMAP-Rule:MF_00288}; EC=2.1.1.- {ECO:0000256|HAMAP-Rule:MF_00288}; AltName: Full=Homocysteine methyltransferase {ECO:0000256|HAMAP-Rule:MF_00288};						BRENDA::P82610,CharProtDB::CH_122913,SwissProt::P82610	65.5	23.3	0.388527
Variovorax sp. Root411	GCF_001425205.1	met	metE	2	WP_056522467.1	5-methyltetrahydropteroyltriglutamate--homocysteine S-methyltransferase [Variovorax sp. Root411]			850	BRENDA::P25665,CharProtDB::CH_003938,ecocyc::HOMOCYSMET-MONOMER,metacyc::HOMOCYSMET-MONOMER	57.3	0.998672	2	5-methyltetrahydropteroyltriglutamate-homocysteine S-methyltransferase (EC 2.1.1.14);; 5-methyltetrahydropteroyltriglutamate--homocysteine methyltransferase; EC 2.1.1.14;; cobalamin-independent homocysteine transmethylase (EC 2.1.1.14);; cobalamin-independent homocysteine transmethylase (EC 2.1.1.14)	1051.1	TIGR01371	0.998674	2	metE: 5-methyltetrahydropteroyltriglutamate--homocysteine S-methyltransferase (EC 2.1.1.14)
Ensifer sp. Root127	GCF_001425225.1	met	split_metH_1	2	WP_025427399.1	MULTISPECIES: B12-binding domain-containing protein [Ensifer]			373	reanno::Phaeo:GFF1319	81.6	0.978541	2	Methionine synthase component, B12 binding and B12-binding cap domains (EC:2.1.1.13)						BRENDA::Q8THX4	159	40.6	0.328051
Ensifer sp. Root127	GCF_001425225.1	met	split_metH_2	2	WP_057214274.1	betaine--homocysteine S-methyltransferase [Ensifer sp. Root127]			333	reanno::Phaeo:GFF1321	53.5	0.982249	2	Methionine synthase component, methyltransferase domain (EC:2.1.1.13)						reanno::Miya:8499710	143	34.9	0.342298
Ensifer sp. Root127	GCF_001425225.1	met	metE	2	WP_057219216.1	5-methyltetrahydropteroyltriglutamate--homocysteine S-methyltransferase [Ensifer sp. Root127]			788	BRENDA::P25665,CharProtDB::CH_003938,ecocyc::HOMOCYSMET-MONOMER,metacyc::HOMOCYSMET-MONOMER	53.7	0.997344	2	5-methyltetrahydropteroyltriglutamate-homocysteine S-methyltransferase (EC 2.1.1.14);; 5-methyltetrahydropteroyltriglutamate--homocysteine methyltransferase; EC 2.1.1.14;; cobalamin-independent homocysteine transmethylase (EC 2.1.1.14);; cobalamin-independent homocysteine transmethylase (EC 2.1.1.14)	1099.7	TIGR01371	0.998674	2	metE: 5-methyltetrahydropteroyltriglutamate--homocysteine S-methyltransferase (EC 2.1.1.14)
Ensifer sp. Root127	GCF_001425225.1	met	metH	2	WP_025424999.1	MULTISPECIES: methionine synthase [Ensifer]			1472	CharProtDB::CH_090726,SwissProt::P13009,ecocyc::HOMOCYSMETB12-MONOMER,metacyc::HOMOCYSMETB12-MONOMER	61.7	0.99674	2	methionine synthase; EC 2.1.1.13;; Methionine synthase; 5-methyltetrahydrofolate--homocysteine methyltransferase; Methionine synthase, vitamin-B12-dependent; MS; EC 2.1.1.13;; cobalamin-dependent methionine synthase (EC 2.1.1.13);; cobalamin-dependent methionine synthase (EC 2.1.1.13)	1742.9	TIGR02082	0.999154	2	metH: methionine synthase (EC 2.1.1.13)
Ensifer sp. Root127	GCF_001425225.1	met	split_metH_3	2	WP_025427408.1	MULTISPECIES: methyltetrahydrofolate cobalamin methyltransferase [Ensifer]			379	reanno::Phaeo:GFF1582	62.1	0.926346	2	Methionine synthase component, pterin-binding domain (EC:2.1.1.13)						reanno::DvH:207036	172	38.1	0.355721
Devosia sp. Root413D1	GCF_001425235.1	met	metH	2	WP_055996456.1	methionine synthase [Devosia sp. Root413D1]			1434	CharProtDB::CH_090726,SwissProt::P13009,ecocyc::HOMOCYSMETB12-MONOMER,metacyc::HOMOCYSMETB12-MONOMER	59.9	0.99511	2	methionine synthase; EC 2.1.1.13;; Methionine synthase; 5-methyltetrahydrofolate--homocysteine methyltransferase; Methionine synthase, vitamin-B12-dependent; MS; EC 2.1.1.13;; cobalamin-dependent methionine synthase (EC 2.1.1.13);; cobalamin-dependent methionine synthase (EC 2.1.1.13)	1710.6	TIGR02082	0.999154	2	metH: methionine synthase (EC 2.1.1.13)
Devosia sp. Root413D1	GCF_001425235.1	met	metE	2	WP_056001600.1	5-methyltetrahydropteroyltriglutamate--homocysteine S-methyltransferase [Devosia sp. Root413D1]			820	BRENDA::P25665,CharProtDB::CH_003938,ecocyc::HOMOCYSMET-MONOMER,metacyc::HOMOCYSMET-MONOMER	57	0.988048	2	5-methyltetrahydropteroyltriglutamate-homocysteine S-methyltransferase (EC 2.1.1.14);; 5-methyltetrahydropteroyltriglutamate--homocysteine methyltransferase; EC 2.1.1.14;; cobalamin-independent homocysteine transmethylase (EC 2.1.1.14);; cobalamin-independent homocysteine transmethylase (EC 2.1.1.14)	1095.1	TIGR01371	0.998674	2	metE: 5-methyltetrahydropteroyltriglutamate--homocysteine S-methyltransferase (EC 2.1.1.14)
Massilia sp. Root418	GCF_001425265.1	met	metH	2	WP_056398304.1	methionine synthase [Massilia sp. Root418]			1441	CharProtDB::CH_090726,SwissProt::P13009,ecocyc::HOMOCYSMETB12-MONOMER,metacyc::HOMOCYSMETB12-MONOMER	61.6	0.994295	2	methionine synthase; EC 2.1.1.13;; Methionine synthase; 5-methyltetrahydrofolate--homocysteine methyltransferase; Methionine synthase, vitamin-B12-dependent; MS; EC 2.1.1.13;; cobalamin-dependent methionine synthase (EC 2.1.1.13);; cobalamin-dependent methionine synthase (EC 2.1.1.13)	1668.4	TIGR02082	0.999154	2	metH: methionine synthase (EC 2.1.1.13)
Massilia sp. Root418	GCF_001425265.1	met	metE	2	WP_373888133.1	5-methyltetrahydropteroyltriglutamate--homocysteine S-methyltransferase [Massilia sp. Root418]			775	BRENDA::P25665,CharProtDB::CH_003938,ecocyc::HOMOCYSMET-MONOMER,metacyc::HOMOCYSMET-MONOMER	53.7	0.996016	2	5-methyltetrahydropteroyltriglutamate-homocysteine S-methyltransferase (EC 2.1.1.14);; 5-methyltetrahydropteroyltriglutamate--homocysteine methyltransferase; EC 2.1.1.14;; cobalamin-independent homocysteine transmethylase (EC 2.1.1.14);; cobalamin-independent homocysteine transmethylase (EC 2.1.1.14)	1020.4	TIGR01371	0.997347	2	metE: 5-methyltetrahydropteroyltriglutamate--homocysteine S-methyltransferase (EC 2.1.1.14)
Acinetobacter sp. Root1280	GCF_001425285.1	met	mesD	2	WP_004819267.1	MULTISPECIES: methionine synthase [Acinetobacter]			635	uniprot:Q6F6Z8	91.8	0.991279	2	SubName: Full=5-methyltetrahydropteroyltriglutamate-homocysteine methyltransferase {ECO:0000313|EMBL:CAG70167.1}; EC=2.1.1.14 {ECO:0000313|EMBL:CAG70167.1};						SwissProt::Q56837,metacyc::MONOMER-7713	147	29.9	0.968085
Acinetobacter sp. Root1280	GCF_001425285.1	met	mesX	2	WP_034610135.1	MULTISPECIES: DUF1852 domain-containing protein [Acinetobacter]			551	uniprot:Q6F6Z7	83.3	0.912676	2	RecName: Full=DUF1852 domain-containing protein {ECO:0008006|Google:ProtNLM};
Acinetobacter sp. Root1280	GCF_001425285.1	met	metH	2	WP_056514666.1	methionine synthase [Acinetobacter sp. Root1280]			1506	CharProtDB::CH_090726,SwissProt::P13009,ecocyc::HOMOCYSMETB12-MONOMER,metacyc::HOMOCYSMETB12-MONOMER	62.4	0.994295	2	methionine synthase; EC 2.1.1.13;; Methionine synthase; 5-methyltetrahydrofolate--homocysteine methyltransferase; Methionine synthase, vitamin-B12-dependent; MS; EC 2.1.1.13;; cobalamin-dependent methionine synthase (EC 2.1.1.13);; cobalamin-dependent methionine synthase (EC 2.1.1.13)	1719.1	TIGR02082	0.999154	2	metH: methionine synthase (EC 2.1.1.13)
Phenylobacterium sp. Root1290	GCF_001425305.1	met	metH	2	WP_056015817.1	MULTISPECIES: methionine synthase [unclassified Phenylobacterium]	WP_056015820.1	MULTISPECIES: homocysteine S-methyltransferase family protein [unclassified Phenylobacterium]	1441	CharProtDB::CH_090726,SwissProt::P13009,ecocyc::HOMOCYSMETB12-MONOMER,metacyc::HOMOCYSMETB12-MONOMER	61.2644	0.992665	2	methionine synthase; EC 2.1.1.13;; Methionine synthase; 5-methyltetrahydrofolate--homocysteine methyltransferase; Methionine synthase, vitamin-B12-dependent; MS; EC 2.1.1.13;; cobalamin-dependent methionine synthase (EC 2.1.1.13);; cobalamin-dependent methionine synthase (EC 2.1.1.13)	1202.8	TIGR02082	0.71066	1	metH: methionine synthase (EC 2.1.1.13)	SwissProt::O06745	111	27.8	0.454248
Phenylobacterium sp. Root1290	GCF_001425305.1	met	metE	2	WP_056025724.1	MULTISPECIES: 5-methyltetrahydropteroyltriglutamate--homocysteine S-methyltransferase [unclassified Phenylobacterium]			804	BRENDA::P25665,CharProtDB::CH_003938,ecocyc::HOMOCYSMET-MONOMER,metacyc::HOMOCYSMET-MONOMER	55	0.997344	2	5-methyltetrahydropteroyltriglutamate-homocysteine S-methyltransferase (EC 2.1.1.14);; 5-methyltetrahydropteroyltriglutamate--homocysteine methyltransferase; EC 2.1.1.14;; cobalamin-independent homocysteine transmethylase (EC 2.1.1.14);; cobalamin-independent homocysteine transmethylase (EC 2.1.1.14)	1131.9	TIGR01371	0.998674	2	metE: 5-methyltetrahydropteroyltriglutamate--homocysteine S-methyltransferase (EC 2.1.1.14)
Leifsonia sp. Root1293	GCF_001425325.1	met	metE	2	WP_055825306.1	MULTISPECIES: 5-methyltetrahydropteroyltriglutamate--homocysteine S-methyltransferase [unclassified Leifsonia]			655	metacyc::G18NG-10711-MONOMER	49.1	0.993289	2	cobalamin-independent methionine synthase (EC 2.1.1.14)	955.6	TIGR01371	0.998674	2	metE: 5-methyltetrahydropteroyltriglutamate--homocysteine S-methyltransferase (EC 2.1.1.14)
Leifsonia sp. Root1293	GCF_001425325.1	met	metH	2	WP_235492707.1	MULTISPECIES: methionine synthase [unclassified Leifsonia]			1355	metacyc::G18NG-11090-MONOMER	59	0.990172	2	cobalamin-dependent methionine synthase (EC 2.1.1.13)	1315.5	TIGR02082	0.999154	2	metH: methionine synthase (EC 2.1.1.13)
Mesorhizobium sp. Root102	GCF_001425625.1	met	split_metH_1	2	WP_027029468.1	MULTISPECIES: B12-binding domain-containing protein [Mesorhizobium]			370	reanno::Phaeo:GFF1319	82.1	0.961373	2	Methionine synthase component, B12 binding and B12-binding cap domains (EC:2.1.1.13)						BRENDA::Q8THX4	162	41.1	0.328051
Mesorhizobium sp. Root102	GCF_001425625.1	met	split_metH_2	2	WP_056596275.1	betaine--homocysteine S-methyltransferase [Mesorhizobium sp. Root102]			325	reanno::Phaeo:GFF1321	52.7	0.994083	2	Methionine synthase component, methyltransferase domain (EC:2.1.1.13)						BRENDA::Q9WYA5	146	33	0.373698
Mesorhizobium sp. Root102	GCF_001425625.1	met	split_metH_3	2	WP_056596333.1	methyltetrahydrofolate cobalamin methyltransferase [Mesorhizobium sp. Root102]			385	reanno::Phaeo:GFF1582	61.6	0.937677	2	Methionine synthase component, pterin-binding domain (EC:2.1.1.13)						reanno::DvH:207036	176	36.7	0.366915
Mesorhizobium sp. Root102	GCF_001425625.1	met	metH	2	WP_056583371.1	methionine synthase [Mesorhizobium sp. Root102]			1467	CharProtDB::CH_090726,SwissProt::P13009,ecocyc::HOMOCYSMETB12-MONOMER,metacyc::HOMOCYSMETB12-MONOMER	61.1	0.99674	2	methionine synthase; EC 2.1.1.13;; Methionine synthase; 5-methyltetrahydrofolate--homocysteine methyltransferase; Methionine synthase, vitamin-B12-dependent; MS; EC 2.1.1.13;; cobalamin-dependent methionine synthase (EC 2.1.1.13);; cobalamin-dependent methionine synthase (EC 2.1.1.13)	1724	TIGR02082	0.999154	2	metH: methionine synthase (EC 2.1.1.13)
Microbacterium sp. Root322	GCF_001425645.1	met	mesD	2	WP_055876038.1	methionine synthase [Microbacterium sp. Root322]			576	reanno::Korea:Ga0059261_2929	81.6	1	2	oxygen-dependent methionine synthase, methyltransferase component MesD						BRENDA::Q5U9J8	142	32.4	0.97027
Microbacterium sp. Root322	GCF_001425645.1	met	mesX	2	WP_055865944.1	MULTISPECIES: DUF1852 domain-containing protein [Microbacterium]			419	uniprot:Q6F6Z7	62.4	0.915493	2	RecName: Full=DUF1852 domain-containing protein {ECO:0008006|Google:ProtNLM};
Massilia sp. Root335	GCF_001425685.1	met	metH	2	WP_056448039.1	methionine synthase [Massilia sp. Root335]			1420	CharProtDB::CH_090726,SwissProt::P13009,ecocyc::HOMOCYSMETB12-MONOMER,metacyc::HOMOCYSMETB12-MONOMER	61.2	0.991035	2	methionine synthase; EC 2.1.1.13;; Methionine synthase; 5-methyltetrahydrofolate--homocysteine methyltransferase; Methionine synthase, vitamin-B12-dependent; MS; EC 2.1.1.13;; cobalamin-dependent methionine synthase (EC 2.1.1.13);; cobalamin-dependent methionine synthase (EC 2.1.1.13)	1662.3	TIGR02082	0.999154	2	metH: methionine synthase (EC 2.1.1.13)
Pelomonas sp. Root1217	GCF_001425705.1	met	metH	2	WP_082567738.1	methionine synthase [Pelomonas sp. Root1217]	WP_057298361.1	homocysteine S-methyltransferase family protein [Pelomonas sp. Root1217]	1384	CharProtDB::CH_090726,SwissProt::P13009,ecocyc::HOMOCYSMETB12-MONOMER,metacyc::HOMOCYSMETB12-MONOMER	59.826	0.991035	2	methionine synthase; EC 2.1.1.13;; Methionine synthase; 5-methyltetrahydrofolate--homocysteine methyltransferase; Methionine synthase, vitamin-B12-dependent; MS; EC 2.1.1.13;; cobalamin-dependent methionine synthase (EC 2.1.1.13);; cobalamin-dependent methionine synthase (EC 2.1.1.13)	1162.1	TIGR02082	0.726734	1	metH: methionine synthase (EC 2.1.1.13)	SwissProt::O06745	111	29.6	0.464052
Pelomonas sp. Root1217	GCF_001425705.1	met	metE	2	WP_057296513.1	5-methyltetrahydropteroyltriglutamate--homocysteine S-methyltransferase [Pelomonas sp. Root1217]			810	BRENDA::P25665,CharProtDB::CH_003938,ecocyc::HOMOCYSMET-MONOMER,metacyc::HOMOCYSMET-MONOMER	56.8	0.994688	2	5-methyltetrahydropteroyltriglutamate-homocysteine S-methyltransferase (EC 2.1.1.14);; 5-methyltetrahydropteroyltriglutamate--homocysteine methyltransferase; EC 2.1.1.14;; cobalamin-independent homocysteine transmethylase (EC 2.1.1.14);; cobalamin-independent homocysteine transmethylase (EC 2.1.1.14)	1036.2	TIGR01371	1	2	metE: 5-methyltetrahydropteroyltriglutamate--homocysteine S-methyltransferase (EC 2.1.1.14)
Caulobacter sp. Root342	GCF_001425725.1	met	metH	2	WP_082539589.1	MULTISPECIES: methionine synthase [unclassified Caulobacter]	WP_056050183.1	MULTISPECIES: homocysteine S-methyltransferase family protein [unclassified Caulobacter]	1447	CharProtDB::CH_090726,SwissProt::P13009,ecocyc::HOMOCYSMETB12-MONOMER,metacyc::HOMOCYSMETB12-MONOMER	60.5247	0.994295	2	methionine synthase; EC 2.1.1.13;; Methionine synthase; 5-methyltetrahydrofolate--homocysteine methyltransferase; Methionine synthase, vitamin-B12-dependent; MS; EC 2.1.1.13;; cobalamin-dependent methionine synthase (EC 2.1.1.13);; cobalamin-dependent methionine synthase (EC 2.1.1.13)	1199.9	TIGR02082	0.711506	1	metH: methionine synthase (EC 2.1.1.13)		0	0	0
Caulobacter sp. Root343	GCF_001425745.1	met	metH	2	WP_082539589.1	MULTISPECIES: methionine synthase [unclassified Caulobacter]	WP_056050183.1	MULTISPECIES: homocysteine S-methyltransferase family protein [unclassified Caulobacter]	1447	CharProtDB::CH_090726,SwissProt::P13009,ecocyc::HOMOCYSMETB12-MONOMER,metacyc::HOMOCYSMETB12-MONOMER	60.5247	0.994295	2	methionine synthase; EC 2.1.1.13;; Methionine synthase; 5-methyltetrahydrofolate--homocysteine methyltransferase; Methionine synthase, vitamin-B12-dependent; MS; EC 2.1.1.13;; cobalamin-dependent methionine synthase (EC 2.1.1.13);; cobalamin-dependent methionine synthase (EC 2.1.1.13)	1199.9	TIGR02082	0.711506	1	metH: methionine synthase (EC 2.1.1.13)		0	0	0
Aeromicrobium sp. Root344	GCF_001425755.1	met	mesB	0	WP_056207779.1	methionine synthase [Aeromicrobium sp. Root344]			49.3	metacyc::MONOMER-21502	24.6	0.950292	0	[corrinoid iron-sulfur protein]-dependent methionine synthase
Aeromicrobium sp. Root344	GCF_001425755.1	met	metH	2	WP_082530730.1	methionine synthase [Aeromicrobium sp. Root344]			1552	CharProtDB::CH_090726,SwissProt::P13009,ecocyc::HOMOCYSMETB12-MONOMER,metacyc::HOMOCYSMETB12-MONOMER	64.3	0.98859	2	methionine synthase; EC 2.1.1.13;; Methionine synthase; 5-methyltetrahydrofolate--homocysteine methyltransferase; Methionine synthase, vitamin-B12-dependent; MS; EC 2.1.1.13;; cobalamin-dependent methionine synthase (EC 2.1.1.13);; cobalamin-dependent methionine synthase (EC 2.1.1.13)	1725.9	TIGR02082	0.998308	2	metH: methionine synthase (EC 2.1.1.13)
Rhizobacter sp. Root1221	GCF_001425785.1	met	metH	2	WP_255358924.1	methionine synthase [Rhizobacter sp. Root1221]	WP_056660862.1	homocysteine S-methyltransferase family protein [Rhizobacter sp. Root1221]	1398	CharProtDB::CH_090726,SwissProt::P13009,ecocyc::HOMOCYSMETB12-MONOMER,metacyc::HOMOCYSMETB12-MONOMER	59.8871	0.984515	2	methionine synthase; EC 2.1.1.13;; Methionine synthase; 5-methyltetrahydrofolate--homocysteine methyltransferase; Methionine synthase, vitamin-B12-dependent; MS; EC 2.1.1.13;; cobalamin-dependent methionine synthase (EC 2.1.1.13);; cobalamin-dependent methionine synthase (EC 2.1.1.13)	1196.2	TIGR02082	0.732657	1	metH: methionine synthase (EC 2.1.1.13)	SwissProt::O06745	117	29.3	0.455882
Rhizobacter sp. Root1221	GCF_001425785.1	met	metE	2	WP_157604185.1	5-methyltetrahydropteroyltriglutamate--homocysteine S-methyltransferase [Rhizobacter sp. Root1221]			840	BRENDA::P25665,CharProtDB::CH_003938,ecocyc::HOMOCYSMET-MONOMER,metacyc::HOMOCYSMET-MONOMER	56.4	1	2	5-methyltetrahydropteroyltriglutamate-homocysteine S-methyltransferase (EC 2.1.1.14);; 5-methyltetrahydropteroyltriglutamate--homocysteine methyltransferase; EC 2.1.1.14;; cobalamin-independent homocysteine transmethylase (EC 2.1.1.14);; cobalamin-independent homocysteine transmethylase (EC 2.1.1.14)	1056.1	TIGR01371	0.998674	2	metE: 5-methyltetrahydropteroyltriglutamate--homocysteine S-methyltransferase (EC 2.1.1.14)
Streptomyces sp. Root369	GCF_001425805.1	met	mesB	0	WP_057616351.1	methionine synthase [Streptomyces sp. Root369]			44.7	metacyc::MONOMER-21502	24.3	0.935673	0	[corrinoid iron-sulfur protein]-dependent methionine synthase
Streptomyces sp. Root369	GCF_001425805.1	met	metH	2	WP_057614335.1	methionine synthase [Streptomyces sp. Root369]			1394	metacyc::G18NG-11090-MONOMER	60.2	0.998362	2	cobalamin-dependent methionine synthase (EC 2.1.1.13)	1435.1	TIGR02082	0.998308	2	metH: methionine synthase (EC 2.1.1.13)
Rhizobacter sp. Root1238	GCF_001425825.1	met	mesD	2	WP_056805739.1	MULTISPECIES: methionine synthase [unclassified Rhizobacter]			413	reanno::Korea:Ga0059261_2929	61.8	0.961988	2	oxygen-dependent methionine synthase, methyltransferase component MesD						BRENDA::Q5U9J8	122	27.8	0.959459
Rhizobacter sp. Root1238	GCF_001425825.1	met	metH	2	WP_082541789.1	MULTISPECIES: methionine synthase [unclassified Rhizobacter]	WP_056803278.1	MULTISPECIES: homocysteine S-methyltransferase family protein [unclassified Rhizobacter]	1379	CharProtDB::CH_090726,SwissProt::P13009,ecocyc::HOMOCYSMETB12-MONOMER,metacyc::HOMOCYSMETB12-MONOMER	58.7884	0.979625	2	methionine synthase; EC 2.1.1.13;; Methionine synthase; 5-methyltetrahydrofolate--homocysteine methyltransferase; Methionine synthase, vitamin-B12-dependent; MS; EC 2.1.1.13;; cobalamin-dependent methionine synthase (EC 2.1.1.13);; cobalamin-dependent methionine synthase (EC 2.1.1.13)	1190.5	TIGR02082	0.737733	1	metH: methionine synthase (EC 2.1.1.13)	SwissProt::O06745	112	29.9	0.455882
Rhizobacter sp. Root1238	GCF_001425825.1	met	metE	2	WP_056808807.1	MULTISPECIES: 5-methyltetrahydropteroyltriglutamate--homocysteine S-methyltransferase [unclassified Rhizobacter]			820	BRENDA::P25665,CharProtDB::CH_003938,ecocyc::HOMOCYSMET-MONOMER,metacyc::HOMOCYSMET-MONOMER	56.1	0.994688	2	5-methyltetrahydropteroyltriglutamate-homocysteine S-methyltransferase (EC 2.1.1.14);; 5-methyltetrahydropteroyltriglutamate--homocysteine methyltransferase; EC 2.1.1.14;; cobalamin-independent homocysteine transmethylase (EC 2.1.1.14);; cobalamin-independent homocysteine transmethylase (EC 2.1.1.14)	1049.4	TIGR01371	0.997347	2	metE: 5-methyltetrahydropteroyltriglutamate--homocysteine S-methyltransferase (EC 2.1.1.14)
Afipia sp. Root123D2	GCF_001425835.1	met	mesD	2	WP_056292953.1	methionine synthase [Afipia sp. Root123D2]			404	reanno::Korea:Ga0059261_2929	56.8	0.991228	2	oxygen-dependent methionine synthase, methyltransferase component MesD						BRENDA::B9VTP0	117	27.4	0.97019
Afipia sp. Root123D2	GCF_001425835.1	met	mesD	1	WP_244487236.1	5-methyltetrahydropteroyltriglutamate--homocysteine methyltransferase [Afipia sp. Root123D2]			206	uniprot:Q6F6Z8	33.1	0.988372	1	SubName: Full=5-methyltetrahydropteroyltriglutamate-homocysteine methyltransferase {ECO:0000313|EMBL:CAG70167.1}; EC=2.1.1.14 {ECO:0000313|EMBL:CAG70167.1};						BRENDA::Q5U9J8	143	29.6	0.967568
Afipia sp. Root123D2	GCF_001425835.1	met	metH	2	WP_056299513.1	methionine synthase [Afipia sp. Root123D2]			1466	CharProtDB::CH_090726,SwissProt::P13009,ecocyc::HOMOCYSMETB12-MONOMER,metacyc::HOMOCYSMETB12-MONOMER	61	0.99348	2	methionine synthase; EC 2.1.1.13;; Methionine synthase; 5-methyltetrahydrofolate--homocysteine methyltransferase; Methionine synthase, vitamin-B12-dependent; MS; EC 2.1.1.13;; cobalamin-dependent methionine synthase (EC 2.1.1.13);; cobalamin-dependent methionine synthase (EC 2.1.1.13)	1751.7	TIGR02082	0.999154	2	metH: methionine synthase (EC 2.1.1.13)
Rhizobacter sp. Root404	GCF_001425865.1	met	metH	2	WP_256364468.1	methionine synthase [Rhizobacter sp. Root404]	WP_056472417.1	homocysteine S-methyltransferase family protein [Rhizobacter sp. Root404]	1404	CharProtDB::CH_090726,SwissProt::P13009,ecocyc::HOMOCYSMETB12-MONOMER,metacyc::HOMOCYSMETB12-MONOMER	60.6269	0.9837	2	methionine synthase; EC 2.1.1.13;; Methionine synthase; 5-methyltetrahydrofolate--homocysteine methyltransferase; Methionine synthase, vitamin-B12-dependent; MS; EC 2.1.1.13;; cobalamin-dependent methionine synthase (EC 2.1.1.13);; cobalamin-dependent methionine synthase (EC 2.1.1.13)	1193.3	TIGR02082	0.725888	1	metH: methionine synthase (EC 2.1.1.13)	SwissProt::O06745	117	30.7	0.455882
Rhizobacter sp. Root404	GCF_001425865.1	met	mesD	1	WP_056471482.1	uroporphyrinogen decarboxylase family protein [Rhizobacter sp. Root404]			204	reanno::Korea:Ga0059261_2929	33.9	0.979532	1	oxygen-dependent methionine synthase, methyltransferase component MesD						BRENDA::Q5U9J8	119	27.3	0.962162
Rhizobacter sp. Root404	GCF_001425865.1	met	split_metE_2	0	WP_056465757.1	5-methyltetrahydropteroyltriglutamate--homocysteine S-methyltransferase [Rhizobacter sp. Root404]			84	predicted:D4GW90	25.2	0.87395	0	RecName: Full=Methionine synthase {ECO:0000256|HAMAP-Rule:MF_00288}; EC=2.1.1.- {ECO:0000256|HAMAP-Rule:MF_00288}; AltName: Full=Homocysteine methyltransferase {ECO:0000256|HAMAP-Rule:MF_00288};						reanno::Korea:Ga0059261_2929	62.8	24.1	0.894737
Ensifer sp. Root1252	GCF_001425885.1	met	metH	2	WP_025424999.1	MULTISPECIES: methionine synthase [Ensifer]			1472	CharProtDB::CH_090726,SwissProt::P13009,ecocyc::HOMOCYSMETB12-MONOMER,metacyc::HOMOCYSMETB12-MONOMER	61.7	0.99674	2	methionine synthase; EC 2.1.1.13;; Methionine synthase; 5-methyltetrahydrofolate--homocysteine methyltransferase; Methionine synthase, vitamin-B12-dependent; MS; EC 2.1.1.13;; cobalamin-dependent methionine synthase (EC 2.1.1.13);; cobalamin-dependent methionine synthase (EC 2.1.1.13)	1742.9	TIGR02082	0.999154	2	metH: methionine synthase (EC 2.1.1.13)
Ensifer sp. Root1252	GCF_001425885.1	met	split_metH_3	2	WP_025427408.1	MULTISPECIES: methyltetrahydrofolate cobalamin methyltransferase [Ensifer]			379	reanno::Phaeo:GFF1582	62.1	0.926346	2	Methionine synthase component, pterin-binding domain (EC:2.1.1.13)						reanno::DvH:207036	172	38.1	0.355721
Ensifer sp. Root1252	GCF_001425885.1	met	split_metH_1	2	WP_025427399.1	MULTISPECIES: B12-binding domain-containing protein [Ensifer]			373	reanno::Phaeo:GFF1319	81.6	0.978541	2	Methionine synthase component, B12 binding and B12-binding cap domains (EC:2.1.1.13)						BRENDA::Q8THX4	159	40.6	0.328051
Ensifer sp. Root1252	GCF_001425885.1	met	metE	2	WP_057221903.1	MULTISPECIES: 5-methyltetrahydropteroyltriglutamate--homocysteine S-methyltransferase [unclassified Ensifer]			786	BRENDA::P25665,CharProtDB::CH_003938,ecocyc::HOMOCYSMET-MONOMER,metacyc::HOMOCYSMET-MONOMER	53.6	0.997344	2	5-methyltetrahydropteroyltriglutamate-homocysteine S-methyltransferase (EC 2.1.1.14);; 5-methyltetrahydropteroyltriglutamate--homocysteine methyltransferase; EC 2.1.1.14;; cobalamin-independent homocysteine transmethylase (EC 2.1.1.14);; cobalamin-independent homocysteine transmethylase (EC 2.1.1.14)	1097.3	TIGR01371	0.998674	2	metE: 5-methyltetrahydropteroyltriglutamate--homocysteine S-methyltransferase (EC 2.1.1.14)
Ensifer sp. Root1252	GCF_001425885.1	met	split_metH_2	2	WP_025427386.1	MULTISPECIES: betaine--homocysteine S-methyltransferase [Ensifer]			332	reanno::Phaeo:GFF1321	53.2	0.982249	2	Methionine synthase component, methyltransferase domain (EC:2.1.1.13)						reanno::Miya:8499710	143	34.9	0.342298
Methylibium sp. Root1272	GCF_001425905.1	met	metH	2	WP_082535968.1	methionine synthase [Methylibium sp. Root1272]	WP_056320217.1	homocysteine S-methyltransferase family protein [Methylibium sp. Root1272]	1400	CharProtDB::CH_090726,SwissProt::P13009,ecocyc::HOMOCYSMETB12-MONOMER,metacyc::HOMOCYSMETB12-MONOMER	59.9571	0.98533	2	methionine synthase; EC 2.1.1.13;; Methionine synthase; 5-methyltetrahydrofolate--homocysteine methyltransferase; Methionine synthase, vitamin-B12-dependent; MS; EC 2.1.1.13;; cobalamin-dependent methionine synthase (EC 2.1.1.13);; cobalamin-dependent methionine synthase (EC 2.1.1.13)	1186	TIGR02082	0.725888	1	metH: methionine synthase (EC 2.1.1.13)	SwissProt::O06745	110	29	0.455882
Phenylobacterium sp. Root1277	GCF_001425915.1	met	metH	2	WP_056015817.1	MULTISPECIES: methionine synthase [unclassified Phenylobacterium]	WP_056015820.1	MULTISPECIES: homocysteine S-methyltransferase family protein [unclassified Phenylobacterium]	1441	CharProtDB::CH_090726,SwissProt::P13009,ecocyc::HOMOCYSMETB12-MONOMER,metacyc::HOMOCYSMETB12-MONOMER	61.2644	0.992665	2	methionine synthase; EC 2.1.1.13;; Methionine synthase; 5-methyltetrahydrofolate--homocysteine methyltransferase; Methionine synthase, vitamin-B12-dependent; MS; EC 2.1.1.13;; cobalamin-dependent methionine synthase (EC 2.1.1.13);; cobalamin-dependent methionine synthase (EC 2.1.1.13)	1202.8	TIGR02082	0.71066	1	metH: methionine synthase (EC 2.1.1.13)	SwissProt::O06745	111	27.8	0.454248
Phenylobacterium sp. Root1277	GCF_001425915.1	met	metE	2	WP_056025724.1	MULTISPECIES: 5-methyltetrahydropteroyltriglutamate--homocysteine S-methyltransferase [unclassified Phenylobacterium]			804	BRENDA::P25665,CharProtDB::CH_003938,ecocyc::HOMOCYSMET-MONOMER,metacyc::HOMOCYSMET-MONOMER	55	0.997344	2	5-methyltetrahydropteroyltriglutamate-homocysteine S-methyltransferase (EC 2.1.1.14);; 5-methyltetrahydropteroyltriglutamate--homocysteine methyltransferase; EC 2.1.1.14;; cobalamin-independent homocysteine transmethylase (EC 2.1.1.14);; cobalamin-independent homocysteine transmethylase (EC 2.1.1.14)	1131.9	TIGR01371	0.998674	2	metE: 5-methyltetrahydropteroyltriglutamate--homocysteine S-methyltransferase (EC 2.1.1.14)
Brevundimonas sp. Root1279	GCF_001425945.1	met	metH	2	WP_056450066.1	methionine synthase [Brevundimonas sp. Root1279]	WP_156459573.1	homocysteine S-methyltransferase family protein [Brevundimonas sp. Root1279]	1432	CharProtDB::CH_090726,SwissProt::P13009,ecocyc::HOMOCYSMETB12-MONOMER,metacyc::HOMOCYSMETB12-MONOMER	61.7254	0.994295	2	methionine synthase; EC 2.1.1.13;; Methionine synthase; 5-methyltetrahydrofolate--homocysteine methyltransferase; Methionine synthase, vitamin-B12-dependent; MS; EC 2.1.1.13;; cobalamin-dependent methionine synthase (EC 2.1.1.13);; cobalamin-dependent methionine synthase (EC 2.1.1.13)	1181	TIGR02082	0.71066	1	metH: methionine synthase (EC 2.1.1.13)	SwissProt::O06745	101	28.3	0.411765
Phycicoccus sp. Root101	GCF_001426245.1	met	split_metH_2	0	WP_056919092.1	homocysteine S-methyltransferase family protein [Phycicoccus sp. Root101]			52.4	reanno::Phaeo:GFF1321	26.3	0.810651	0	Methionine synthase component, methyltransferase domain (EC:2.1.1.13)						SwissProt::O31463	52	22.9	0.771429
Phycicoccus sp. Root101	GCF_001426245.1	met	metH	2	WP_235529186.1	methionine synthase [Phycicoccus sp. Root101]			1536	CharProtDB::CH_090726,SwissProt::P13009,ecocyc::HOMOCYSMETB12-MONOMER,metacyc::HOMOCYSMETB12-MONOMER	62.4	0.982885	2	methionine synthase; EC 2.1.1.13;; Methionine synthase; 5-methyltetrahydrofolate--homocysteine methyltransferase; Methionine synthase, vitamin-B12-dependent; MS; EC 2.1.1.13;; cobalamin-dependent methionine synthase (EC 2.1.1.13);; cobalamin-dependent methionine synthase (EC 2.1.1.13)	1720.8	TIGR02082	0.994078	2	metH: methionine synthase (EC 2.1.1.13)
Sphingomonas sp. Root1294	GCF_001426255.1	met	metH	2	WP_056366121.1	MULTISPECIES: methionine synthase [unclassified Sphingomonas]	WP_056365244.1	MULTISPECIES: homocysteine S-methyltransferase family protein [unclassified Sphingomonas]	1365	CharProtDB::CH_090726,SwissProt::P13009,ecocyc::HOMOCYSMETB12-MONOMER,metacyc::HOMOCYSMETB12-MONOMER	58.9411	0.98696	2	methionine synthase; EC 2.1.1.13;; Methionine synthase; 5-methyltetrahydrofolate--homocysteine methyltransferase; Methionine synthase, vitamin-B12-dependent; MS; EC 2.1.1.13;; cobalamin-dependent methionine synthase (EC 2.1.1.13);; cobalamin-dependent methionine synthase (EC 2.1.1.13)	1164.6	TIGR02082	0.713198	1	metH: methionine synthase (EC 2.1.1.13)		0	0	0
Sphingomonas sp. Root1294	GCF_001426255.1	met	mesD	0	WP_056360401.1	MULTISPECIES: hypothetical protein [unclassified Sphingomonas]			58.2	reanno::Korea:Ga0059261_2929	23.7	0.608187	0	oxygen-dependent methionine synthase, methyltransferase component MesD						BRENDA::Q5U9J8	55.1	25.4	0.610811
Sphingomonas sp. Root1294	GCF_001426255.1	met	mesD	1	WP_056354830.1	MULTISPECIES: uroporphyrinogen decarboxylase family protein [unclassified Sphingomonas]			210	uniprot:Q6F6Z8	34.4	0.994186	1	SubName: Full=5-methyltetrahydropteroyltriglutamate-homocysteine methyltransferase {ECO:0000313|EMBL:CAG70167.1}; EC=2.1.1.14 {ECO:0000313|EMBL:CAG70167.1};						SwissProt::Q56837,metacyc::MONOMER-7713	121	27.8	0.957447
Rhizobium sp. Root1220	GCF_001426265.1	met	metH	2	WP_056537211.1	methionine synthase [Rhizobium sp. Root1220]			1479	CharProtDB::CH_090726,SwissProt::P13009,ecocyc::HOMOCYSMETB12-MONOMER,metacyc::HOMOCYSMETB12-MONOMER	62.5	0.99185	2	methionine synthase; EC 2.1.1.13;; Methionine synthase; 5-methyltetrahydrofolate--homocysteine methyltransferase; Methionine synthase, vitamin-B12-dependent; MS; EC 2.1.1.13;; cobalamin-dependent methionine synthase (EC 2.1.1.13);; cobalamin-dependent methionine synthase (EC 2.1.1.13)	1743.6	TIGR02082	0.999154	2	metH: methionine synthase (EC 2.1.1.13)
Ensifer sp. Root423	GCF_001426275.1	met	split_metH_1	2	WP_034788208.1	MULTISPECIES: B12-binding domain-containing protein [Ensifer]			374	reanno::Phaeo:GFF1319	81.5	0.974249	2	Methionine synthase component, B12 binding and B12-binding cap domains (EC:2.1.1.13)						BRENDA::Q8THX4	161	40.6	0.328051
Ensifer sp. Root423	GCF_001426275.1	met	metH	2	WP_034802365.1	MULTISPECIES: methionine synthase [Ensifer]			1465	CharProtDB::CH_090726,SwissProt::P13009,ecocyc::HOMOCYSMETB12-MONOMER,metacyc::HOMOCYSMETB12-MONOMER	61.3	0.995925	2	methionine synthase; EC 2.1.1.13;; Methionine synthase; 5-methyltetrahydrofolate--homocysteine methyltransferase; Methionine synthase, vitamin-B12-dependent; MS; EC 2.1.1.13;; cobalamin-dependent methionine synthase (EC 2.1.1.13);; cobalamin-dependent methionine synthase (EC 2.1.1.13)	1735.1	TIGR02082	0.999154	2	metH: methionine synthase (EC 2.1.1.13)
Ensifer sp. Root423	GCF_001426275.1	met	split_metH_2	2	WP_034788237.1	MULTISPECIES: betaine--homocysteine S-methyltransferase [Ensifer]			338	reanno::Phaeo:GFF1321	53.9	0.97929	2	Methionine synthase component, methyltransferase domain (EC:2.1.1.13)						reanno::DvH:207036	144	37.1	0.339552
Ensifer sp. Root423	GCF_001426275.1	met	split_metH_3	2	WP_034788171.1	MULTISPECIES: methyltetrahydrofolate cobalamin methyltransferase [Ensifer]			395	reanno::Phaeo:GFF1582	64.5	0.926346	2	Methionine synthase component, pterin-binding domain (EC:2.1.1.13)						reanno::DvH:207036	171	37.4	0.359453
Streptomyces sp. Root1295	GCF_001426325.1	met	metH	2	WP_050359494.1	MULTISPECIES: methionine synthase [Streptomyces]			1389	metacyc::G18NG-11090-MONOMER	59.8	0.999181	2	cobalamin-dependent methionine synthase (EC 2.1.1.13)	1412.2	TIGR02082	0.998308	2	metH: methionine synthase (EC 2.1.1.13)
Streptomyces sp. Root1295	GCF_001426325.1	met	mesD	0	WP_056706828.1	MULTISPECIES: cobalamin-independent methionine synthase II family protein [unclassified Streptomyces]			78.2	uniprot:Q6F6Z8	24.1	0.953488	0	SubName: Full=5-methyltetrahydropteroyltriglutamate-homocysteine methyltransferase {ECO:0000313|EMBL:CAG70167.1}; EC=2.1.1.14 {ECO:0000313|EMBL:CAG70167.1};						BRENDA::O50008,SwissProt::O50008	45.8	20.9	0.396078
Streptomyces sp. Root1295	GCF_001426325.1	met	metE	2	WP_056697868.1	MULTISPECIES: 5-methyltetrahydropteroyltriglutamate--homocysteine S-methyltransferase [unclassified Streptomyces]			710	BRENDA::O50008,SwissProt::O50008	51.5	0.989542	2	5-methyltetrahydropteroyltriglutamate-homocysteine S-methyltransferase (EC 2.1.1.14);; 5-methyltetrahydropteroyltriglutamate--homocysteine methyltransferase 1; Cobalamin-independent methionine synthase 1; AtMS1; Vitamin-B12-independent methionine synthase 1; EC 2.1.1.14	1035.9	TIGR01371	0.998674	2	metE: 5-methyltetrahydropteroyltriglutamate--homocysteine S-methyltransferase (EC 2.1.1.14)
Devosia sp. Root436	GCF_001426345.1	met	split_metE_2	0	WP_056256648.1	5-methyltetrahydropteroyltriglutamate--homocysteine S-methyltransferase [Devosia sp. Root436]			65.1	predicted:D4GW90	23.5	0.745098	0	RecName: Full=Methionine synthase {ECO:0000256|HAMAP-Rule:MF_00288}; EC=2.1.1.- {ECO:0000256|HAMAP-Rule:MF_00288}; AltName: Full=Homocysteine methyltransferase {ECO:0000256|HAMAP-Rule:MF_00288};						CharProtDB::CH_122650	58.2	22.5	0.405685
Devosia sp. Root436	GCF_001426345.1	met	metH	2	WP_056251460.1	methionine synthase [Devosia sp. Root436]			1457	CharProtDB::CH_090726,SwissProt::P13009,ecocyc::HOMOCYSMETB12-MONOMER,metacyc::HOMOCYSMETB12-MONOMER	61.3	0.98696	2	methionine synthase; EC 2.1.1.13;; Methionine synthase; 5-methyltetrahydrofolate--homocysteine methyltransferase; Methionine synthase, vitamin-B12-dependent; MS; EC 2.1.1.13;; cobalamin-dependent methionine synthase (EC 2.1.1.13);; cobalamin-dependent methionine synthase (EC 2.1.1.13)	1713.3	TIGR02082	0.999154	2	metH: methionine synthase (EC 2.1.1.13)
Ensifer sp. Root1298	GCF_001426365.1	met	metH	2	WP_060521354.1	MULTISPECIES: methionine synthase [unclassified Ensifer]			1466	CharProtDB::CH_090726,SwissProt::P13009,ecocyc::HOMOCYSMETB12-MONOMER,metacyc::HOMOCYSMETB12-MONOMER	61.3	0.995925	2	methionine synthase; EC 2.1.1.13;; Methionine synthase; 5-methyltetrahydrofolate--homocysteine methyltransferase; Methionine synthase, vitamin-B12-dependent; MS; EC 2.1.1.13;; cobalamin-dependent methionine synthase (EC 2.1.1.13);; cobalamin-dependent methionine synthase (EC 2.1.1.13)	1735.4	TIGR02082	0.999154	2	metH: methionine synthase (EC 2.1.1.13)
Ensifer sp. Root1298	GCF_001426365.1	met	metE	2	WP_060521952.1	MULTISPECIES: 5-methyltetrahydropteroyltriglutamate--homocysteine S-methyltransferase [unclassified Ensifer]			807	BRENDA::P25665,CharProtDB::CH_003938,ecocyc::HOMOCYSMET-MONOMER,metacyc::HOMOCYSMET-MONOMER	54.6	0.997344	2	5-methyltetrahydropteroyltriglutamate-homocysteine S-methyltransferase (EC 2.1.1.14);; 5-methyltetrahydropteroyltriglutamate--homocysteine methyltransferase; EC 2.1.1.14;; cobalamin-independent homocysteine transmethylase (EC 2.1.1.14);; cobalamin-independent homocysteine transmethylase (EC 2.1.1.14)	1099.8	TIGR01371	0.998674	2	metE: 5-methyltetrahydropteroyltriglutamate--homocysteine S-methyltransferase (EC 2.1.1.14)
Ensifer sp. Root1298	GCF_001426365.1	met	split_metH_3	2	WP_034788171.1	MULTISPECIES: methyltetrahydrofolate cobalamin methyltransferase [Ensifer]			395	reanno::Phaeo:GFF1582	64.5	0.926346	2	Methionine synthase component, pterin-binding domain (EC:2.1.1.13)						reanno::DvH:207036	171	37.4	0.359453
Ensifer sp. Root1298	GCF_001426365.1	met	split_metH_2	2	WP_060520605.1	MULTISPECIES: betaine--homocysteine S-methyltransferase [Ensifer]			335	reanno::Phaeo:GFF1321	53.6	0.97929	2	Methionine synthase component, methyltransferase domain (EC:2.1.1.13)						reanno::DvH:207036	142	37.1	0.339552
Ensifer sp. Root1298	GCF_001426365.1	met	split_metH_1	2	WP_034788208.1	MULTISPECIES: B12-binding domain-containing protein [Ensifer]			374	reanno::Phaeo:GFF1319	81.5	0.974249	2	Methionine synthase component, B12 binding and B12-binding cap domains (EC:2.1.1.13)						BRENDA::Q8THX4	161	40.6	0.328051
Paenibacillus sp. Root444D2	GCF_001426375.1	met	metE	2	WP_057302900.1	MULTISPECIES: 5-methyltetrahydropteroyltriglutamate--homocysteine S-methyltransferase [unclassified Paenibacillus]			794	metacyc::MONOMER-14559	53.9	0.993438	2	cobalamin-independent methionine synthase (EC 2.1.1.14)	1080.9	TIGR01371	1	2	metE: 5-methyltetrahydropteroyltriglutamate--homocysteine S-methyltransferase (EC 2.1.1.14)
Paenibacillus sp. Root444D2	GCF_001426375.1	met	metH	2	WP_057302359.1	methionine synthase [Paenibacillus sp. Root444D2]			810	curated2:Q5E814	39.9	0.969821	1	Methionine synthase; EC 2.1.1.13; 5-methyltetrahydrofolate--homocysteine methyltransferase; Methionine synthase, vitamin-B12 dependent; MS	1264.4	TIGR02082	1	2	metH: methionine synthase (EC 2.1.1.13)
Paenibacillus sp. Root444D2	GCF_001426375.1	met	metH	2	WP_057302218.1	methionine synthase [Paenibacillus sp. Root444D2]			812	curated2:Q5E814	39.7	0.972268	1	Methionine synthase; EC 2.1.1.13; 5-methyltetrahydrofolate--homocysteine methyltransferase; Methionine synthase, vitamin-B12 dependent; MS	1249.2	TIGR02082	0.999154	2	metH: methionine synthase (EC 2.1.1.13)
Streptomyces sp. Root1304	GCF_001426405.1	met	mesB	0	WP_056567867.1	MULTISPECIES: methionine synthase [unclassified Streptomyces]			39.7	metacyc::MONOMER-21502	23	0.918129	0	[corrinoid iron-sulfur protein]-dependent methionine synthase
Streptomyces sp. Root1304	GCF_001426405.1	met	metH	2	WP_056566323.1	MULTISPECIES: methionine synthase [unclassified Streptomyces]			1419	metacyc::G18NG-11090-MONOMER	60.5	0.999181	2	cobalamin-dependent methionine synthase (EC 2.1.1.13)	1419.1	TIGR02082	0.998308	2	metH: methionine synthase (EC 2.1.1.13)
Streptomyces sp. Root1310	GCF_001426425.1	met	mesB	0	WP_057601588.1	methionine synthase [Streptomyces sp. Root1310]			34.7	metacyc::MONOMER-21502	23.2	0.932749	0	[corrinoid iron-sulfur protein]-dependent methionine synthase
Streptomyces sp. Root1310	GCF_001426425.1	met	split_metE_2	0	WP_057604253.1	methionine synthase II (cobalamin-independent)-like protein [Streptomyces sp. Root1310]			49.3	predicted:D4GW90	27.1	0.529412	0	RecName: Full=Methionine synthase {ECO:0000256|HAMAP-Rule:MF_00288}; EC=2.1.1.- {ECO:0000256|HAMAP-Rule:MF_00288}; AltName: Full=Homocysteine methyltransferase {ECO:0000256|HAMAP-Rule:MF_00288};
Streptomyces sp. Root1310	GCF_001426425.1	met	metE	2	WP_057604102.1	5-methyltetrahydropteroyltriglutamate--homocysteine S-methyltransferase [Streptomyces sp. Root1310]			705	BRENDA::P25665,CharProtDB::CH_003938,ecocyc::HOMOCYSMET-MONOMER,metacyc::HOMOCYSMET-MONOMER	50.1	0.98672	2	5-methyltetrahydropteroyltriglutamate-homocysteine S-methyltransferase (EC 2.1.1.14);; 5-methyltetrahydropteroyltriglutamate--homocysteine methyltransferase; EC 2.1.1.14;; cobalamin-independent homocysteine transmethylase (EC 2.1.1.14);; cobalamin-independent homocysteine transmethylase (EC 2.1.1.14)	1028.9	TIGR01371	0.998674	2	metE: 5-methyltetrahydropteroyltriglutamate--homocysteine S-methyltransferase (EC 2.1.1.14)
Angustibacter sp. Root456	GCF_001426435.1	met	mesB	0	WP_056671929.1	methionine synthase [Angustibacter sp. Root456]			51.2	metacyc::MONOMER-21502	23.9	0.95614	0	[corrinoid iron-sulfur protein]-dependent methionine synthase
Angustibacter sp. Root456	GCF_001426435.1	met	metH	2	WP_082537745.1	methionine synthase [Angustibacter sp. Root456]			1412	metacyc::G18NG-11090-MONOMER	62	0.985258	2	cobalamin-dependent methionine synthase (EC 2.1.1.13)	1434.2	TIGR02082	0.998308	2	metH: methionine synthase (EC 2.1.1.13)
Ensifer sp. Root1312	GCF_001426465.1	met	metE	2	WP_060521952.1	MULTISPECIES: 5-methyltetrahydropteroyltriglutamate--homocysteine S-methyltransferase [unclassified Ensifer]			807	BRENDA::P25665,CharProtDB::CH_003938,ecocyc::HOMOCYSMET-MONOMER,metacyc::HOMOCYSMET-MONOMER	54.6	0.997344	2	5-methyltetrahydropteroyltriglutamate-homocysteine S-methyltransferase (EC 2.1.1.14);; 5-methyltetrahydropteroyltriglutamate--homocysteine methyltransferase; EC 2.1.1.14;; cobalamin-independent homocysteine transmethylase (EC 2.1.1.14);; cobalamin-independent homocysteine transmethylase (EC 2.1.1.14)	1099.8	TIGR01371	0.998674	2	metE: 5-methyltetrahydropteroyltriglutamate--homocysteine S-methyltransferase (EC 2.1.1.14)
Ensifer sp. Root1312	GCF_001426465.1	met	split_metH_1	2	WP_034788208.1	MULTISPECIES: B12-binding domain-containing protein [Ensifer]			374	reanno::Phaeo:GFF1319	81.5	0.974249	2	Methionine synthase component, B12 binding and B12-binding cap domains (EC:2.1.1.13)						BRENDA::Q8THX4	161	40.6	0.328051
Ensifer sp. Root1312	GCF_001426465.1	met	metH	2	WP_060521354.1	MULTISPECIES: methionine synthase [unclassified Ensifer]			1466	CharProtDB::CH_090726,SwissProt::P13009,ecocyc::HOMOCYSMETB12-MONOMER,metacyc::HOMOCYSMETB12-MONOMER	61.3	0.995925	2	methionine synthase; EC 2.1.1.13;; Methionine synthase; 5-methyltetrahydrofolate--homocysteine methyltransferase; Methionine synthase, vitamin-B12-dependent; MS; EC 2.1.1.13;; cobalamin-dependent methionine synthase (EC 2.1.1.13);; cobalamin-dependent methionine synthase (EC 2.1.1.13)	1735.4	TIGR02082	0.999154	2	metH: methionine synthase (EC 2.1.1.13)
Ensifer sp. Root1312	GCF_001426465.1	met	split_metH_2	2	WP_060520605.1	MULTISPECIES: betaine--homocysteine S-methyltransferase [Ensifer]			335	reanno::Phaeo:GFF1321	53.6	0.97929	2	Methionine synthase component, methyltransferase domain (EC:2.1.1.13)						reanno::DvH:207036	142	37.1	0.339552
Ensifer sp. Root1312	GCF_001426465.1	met	split_metH_3	2	WP_034788171.1	MULTISPECIES: methyltetrahydrofolate cobalamin methyltransferase [Ensifer]			395	reanno::Phaeo:GFF1582	64.5	0.926346	2	Methionine synthase component, pterin-binding domain (EC:2.1.1.13)						reanno::DvH:207036	171	37.4	0.359453
Aeromicrobium sp. Root472D3	GCF_001426485.1	met	metH	2	WP_235501959.1	methionine synthase [Aeromicrobium sp. Root472D3]			1528	CharProtDB::CH_090726,SwissProt::P13009,ecocyc::HOMOCYSMETB12-MONOMER,metacyc::HOMOCYSMETB12-MONOMER	63.1	0.984515	2	methionine synthase; EC 2.1.1.13;; Methionine synthase; 5-methyltetrahydrofolate--homocysteine methyltransferase; Methionine synthase, vitamin-B12-dependent; MS; EC 2.1.1.13;; cobalamin-dependent methionine synthase (EC 2.1.1.13);; cobalamin-dependent methionine synthase (EC 2.1.1.13)	1701.9	TIGR02082	0.994078	2	metH: methionine synthase (EC 2.1.1.13)
Aeromicrobium sp. Root472D3	GCF_001426485.1	met	mesB	0	WP_056609661.1	methionine synthase [Aeromicrobium sp. Root472D3]			61.2	metacyc::MONOMER-21502	25	0.938596	0	[corrinoid iron-sulfur protein]-dependent methionine synthase
Variovorax sp. Root473	GCF_001426505.1	met	metE	2	WP_056573997.1	5-methyltetrahydropteroyltriglutamate--homocysteine S-methyltransferase [Variovorax sp. Root473]			832	BRENDA::P25665,CharProtDB::CH_003938,ecocyc::HOMOCYSMET-MONOMER,metacyc::HOMOCYSMET-MONOMER	55.9	0.997344	2	5-methyltetrahydropteroyltriglutamate-homocysteine S-methyltransferase (EC 2.1.1.14);; 5-methyltetrahydropteroyltriglutamate--homocysteine methyltransferase; EC 2.1.1.14;; cobalamin-independent homocysteine transmethylase (EC 2.1.1.14);; cobalamin-independent homocysteine transmethylase (EC 2.1.1.14)	1056.2	TIGR01371	1	2	metE: 5-methyltetrahydropteroyltriglutamate--homocysteine S-methyltransferase (EC 2.1.1.14)
Variovorax sp. Root473	GCF_001426505.1	met	metH	2	WP_082549074.1	methionine synthase [Variovorax sp. Root473]	WP_056583567.1	homocysteine S-methyltransferase family protein [Variovorax sp. Root473]	1417	CharProtDB::CH_090726,SwissProt::P13009,ecocyc::HOMOCYSMETB12-MONOMER,metacyc::HOMOCYSMETB12-MONOMER	60.5519	0.98044	2	methionine synthase; EC 2.1.1.13;; Methionine synthase; 5-methyltetrahydrofolate--homocysteine methyltransferase; Methionine synthase, vitamin-B12-dependent; MS; EC 2.1.1.13;; cobalamin-dependent methionine synthase (EC 2.1.1.13);; cobalamin-dependent methionine synthase (EC 2.1.1.13)	1199.5	TIGR02082	0.730118	1	metH: methionine synthase (EC 2.1.1.13)	SwissProt::O06745	111	27.2	0.447712
Variovorax sp. Root473	GCF_001426505.1	met	split_metE_2	0	WP_056582987.1	5-methyltetrahydropteroyltriglutamate--homocysteine S-methyltransferase [Variovorax sp. Root473]			71.6	predicted:D4GW90	22.7	0.87395	0	RecName: Full=Methionine synthase {ECO:0000256|HAMAP-Rule:MF_00288}; EC=2.1.1.- {ECO:0000256|HAMAP-Rule:MF_00288}; AltName: Full=Homocysteine methyltransferase {ECO:0000256|HAMAP-Rule:MF_00288};						BRENDA::P82610,CharProtDB::CH_122913,SwissProt::P82610	60.1	23.4	0.388527
Massilia sp. Root133	GCF_001426525.1	met	metE	2	WP_056133238.1	MULTISPECIES: 5-methyltetrahydropteroyltriglutamate--homocysteine S-methyltransferase [unclassified Massilia]			781	BRENDA::P25665,CharProtDB::CH_003938,ecocyc::HOMOCYSMET-MONOMER,metacyc::HOMOCYSMET-MONOMER	54.5	0.994688	2	5-methyltetrahydropteroyltriglutamate-homocysteine S-methyltransferase (EC 2.1.1.14);; 5-methyltetrahydropteroyltriglutamate--homocysteine methyltransferase; EC 2.1.1.14;; cobalamin-independent homocysteine transmethylase (EC 2.1.1.14);; cobalamin-independent homocysteine transmethylase (EC 2.1.1.14)	1035.9	TIGR01371	0.998674	2	metE: 5-methyltetrahydropteroyltriglutamate--homocysteine S-methyltransferase (EC 2.1.1.14)
Massilia sp. Root133	GCF_001426525.1	met	metH	2	WP_056123566.1	MULTISPECIES: methionine synthase [unclassified Massilia]			1423	CharProtDB::CH_090726,SwissProt::P13009,ecocyc::HOMOCYSMETB12-MONOMER,metacyc::HOMOCYSMETB12-MONOMER	61	0.995925	2	methionine synthase; EC 2.1.1.13;; Methionine synthase; 5-methyltetrahydrofolate--homocysteine methyltransferase; Methionine synthase, vitamin-B12-dependent; MS; EC 2.1.1.13;; cobalamin-dependent methionine synthase (EC 2.1.1.13);; cobalamin-dependent methionine synthase (EC 2.1.1.13)	1666.4	TIGR02082	0.999154	2	metH: methionine synthase (EC 2.1.1.13)
Mycobacterium sp. Root135	GCF_001426545.1	met	metH	2	WP_235568477.1	methionine synthase [Mycobacterium sp. Root135]			1529	CharProtDB::CH_090726,SwissProt::P13009,ecocyc::HOMOCYSMETB12-MONOMER,metacyc::HOMOCYSMETB12-MONOMER	62.9	0.98696	2	methionine synthase; EC 2.1.1.13;; Methionine synthase; 5-methyltetrahydrofolate--homocysteine methyltransferase; Methionine synthase, vitamin-B12-dependent; MS; EC 2.1.1.13;; cobalamin-dependent methionine synthase (EC 2.1.1.13);; cobalamin-dependent methionine synthase (EC 2.1.1.13)	1718	TIGR02082	0.99577	2	metH: methionine synthase (EC 2.1.1.13)
Mycobacterium sp. Root135	GCF_001426545.1	met	metE	2	WP_056555749.1	5-methyltetrahydropteroyltriglutamate--homocysteine S-methyltransferase [Mycobacterium sp. Root135]			729	metacyc::G18NG-10711-MONOMER	55.4	0.985235	2	cobalamin-independent methionine synthase (EC 2.1.1.14)	1060.1	TIGR01371	0.997347	2	metE: 5-methyltetrahydropteroyltriglutamate--homocysteine S-methyltransferase (EC 2.1.1.14)
Rhizobium sp. Root482	GCF_001426565.1	met	metH	2	WP_056329753.1	methionine synthase [Rhizobium sp. Root482]			1469	CharProtDB::CH_090726,SwissProt::P13009,ecocyc::HOMOCYSMETB12-MONOMER,metacyc::HOMOCYSMETB12-MONOMER	61.5	0.99674	2	methionine synthase; EC 2.1.1.13;; Methionine synthase; 5-methyltetrahydrofolate--homocysteine methyltransferase; Methionine synthase, vitamin-B12-dependent; MS; EC 2.1.1.13;; cobalamin-dependent methionine synthase (EC 2.1.1.13);; cobalamin-dependent methionine synthase (EC 2.1.1.13)	1728.4	TIGR02082	0.999154	2	metH: methionine synthase (EC 2.1.1.13)
Rhizobium sp. Root482	GCF_001426565.1	met	split_metH_3	2	WP_056328385.1	methyltetrahydrofolate cobalamin methyltransferase [Rhizobium sp. Root482]			375	reanno::Phaeo:GFF1582	61.7	0.923513	2	Methionine synthase component, pterin-binding domain (EC:2.1.1.13)						reanno::DvH:207036	165	37.5	0.364428
Rhizobium sp. Root482	GCF_001426565.1	met	split_metH_2	2	WP_056328357.1	betaine--homocysteine S-methyltransferase [Rhizobium sp. Root482]			339	reanno::Phaeo:GFF1321	53.5	0.97929	2	Methionine synthase component, methyltransferase domain (EC:2.1.1.13)						BRENDA::Q9WYA5	140	32.2	0.372396
Rhizobium sp. Root482	GCF_001426565.1	met	split_metH_1	2	WP_056328374.1	B12-binding domain-containing protein [Rhizobium sp. Root482]			371	reanno::Phaeo:GFF1319	81.5	0.974249	2	Methionine synthase component, B12 binding and B12-binding cap domains (EC:2.1.1.13)						BRENDA::Q8THX4	161	40.6	0.328051
Streptomyces sp. Root431	GCF_001426585.1	met	mesD	0	WP_056649759.1	cobalamin-independent methionine synthase II family protein [Streptomyces sp. Root431]			71.2	uniprot:Q6F6Z8	23.8	0.979651	0	SubName: Full=5-methyltetrahydropteroyltriglutamate-homocysteine methyltransferase {ECO:0000313|EMBL:CAG70167.1}; EC=2.1.1.14 {ECO:0000313|EMBL:CAG70167.1};						BRENDA::Q9X112,SwissProt::Q9X112	53.1	21.5	0.412807
Streptomyces sp. Root431	GCF_001426585.1	met	metE	2	WP_056646822.1	5-methyltetrahydropteroyltriglutamate--homocysteine S-methyltransferase [Streptomyces sp. Root431]			707	BRENDA::O50008,SwissProt::O50008	51.1	0.992157	2	5-methyltetrahydropteroyltriglutamate-homocysteine S-methyltransferase (EC 2.1.1.14);; 5-methyltetrahydropteroyltriglutamate--homocysteine methyltransferase 1; Cobalamin-independent methionine synthase 1; AtMS1; Vitamin-B12-independent methionine synthase 1; EC 2.1.1.14	1028.5	TIGR01371	0.998674	2	metE: 5-methyltetrahydropteroyltriglutamate--homocysteine S-methyltransferase (EC 2.1.1.14)
Streptomyces sp. Root431	GCF_001426585.1	met	mesB	0	WP_056644299.1	methionine synthase [Streptomyces sp. Root431]			38.5	metacyc::MONOMER-21502	23	0.918129	0	[corrinoid iron-sulfur protein]-dependent methionine synthase
Streptomyces sp. Root431	GCF_001426585.1	met	metH	2	WP_277914794.1	methionine synthase [Streptomyces sp. Root431]			1345	metacyc::G18NG-11090-MONOMER	59.6	0.98362	2	cobalamin-dependent methionine synthase (EC 2.1.1.13)	1388.2	TIGR02082	0.998308	2	metH: methionine synthase (EC 2.1.1.13)
Streptomyces sp. Root431	GCF_001426585.1	met	metH	2	WP_056650278.1	methionine synthase [Streptomyces sp. Root431]			1392	metacyc::G18NG-11090-MONOMER	59.7	0.999181	2	cobalamin-dependent methionine synthase (EC 2.1.1.13)	1429	TIGR02082	0.998308	2	metH: methionine synthase (EC 2.1.1.13)
Variovorax sp. Root434	GCF_001426595.1	met	metE	2	WP_056594270.1	5-methyltetrahydropteroyltriglutamate--homocysteine S-methyltransferase [Variovorax sp. Root434]			847	BRENDA::P25665,CharProtDB::CH_003938,ecocyc::HOMOCYSMET-MONOMER,metacyc::HOMOCYSMET-MONOMER	57.1	0.998672	2	5-methyltetrahydropteroyltriglutamate-homocysteine S-methyltransferase (EC 2.1.1.14);; 5-methyltetrahydropteroyltriglutamate--homocysteine methyltransferase; EC 2.1.1.14;; cobalamin-independent homocysteine transmethylase (EC 2.1.1.14);; cobalamin-independent homocysteine transmethylase (EC 2.1.1.14)	1048.9	TIGR01371	0.998674	2	metE: 5-methyltetrahydropteroyltriglutamate--homocysteine S-methyltransferase (EC 2.1.1.14)
Variovorax sp. Root434	GCF_001426595.1	met	metH	2	WP_082571950.1	methionine synthase [Variovorax sp. Root434]	WP_056588340.1	homocysteine S-methyltransferase family protein [Variovorax sp. Root434]	1410	CharProtDB::CH_090726,SwissProt::P13009,ecocyc::HOMOCYSMETB12-MONOMER,metacyc::HOMOCYSMETB12-MONOMER	60.3416	0.98696	2	methionine synthase; EC 2.1.1.13;; Methionine synthase; 5-methyltetrahydrofolate--homocysteine methyltransferase; Methionine synthase, vitamin-B12-dependent; MS; EC 2.1.1.13;; cobalamin-dependent methionine synthase (EC 2.1.1.13);; cobalamin-dependent methionine synthase (EC 2.1.1.13)	1205.7	TIGR02082	0.730118	1	metH: methionine synthase (EC 2.1.1.13)	SwissProt::O06745	115	28	0.454248
Variovorax sp. Root434	GCF_001426595.1	met	split_metE_2	0	WP_056590139.1	5-methyltetrahydropteroyltriglutamate--homocysteine S-methyltransferase [Variovorax sp. Root434]			79.7	predicted:D4GW90	24.4	0.809524	0	RecName: Full=Methionine synthase {ECO:0000256|HAMAP-Rule:MF_00288}; EC=2.1.1.- {ECO:0000256|HAMAP-Rule:MF_00288}; AltName: Full=Homocysteine methyltransferase {ECO:0000256|HAMAP-Rule:MF_00288};						BRENDA::P82610,CharProtDB::CH_122913,SwissProt::P82610	66.2	23.6	0.388527
Streptomyces sp. Root1319	GCF_001426615.1	met	metH	2	WP_056786478.1	MULTISPECIES: methionine synthase [Streptomyces]			1437	metacyc::G18NG-11090-MONOMER	62.1	0.999181	2	cobalamin-dependent methionine synthase (EC 2.1.1.13)	1441.7	TIGR02082	0.998308	2	metH: methionine synthase (EC 2.1.1.13)
Rhodanobacter sp. Root480	GCF_001426645.1	met	metH	2	WP_056079366.1	methionine synthase [Rhodanobacter sp. Root480]	WP_056079363.1	homocysteine S-methyltransferase family protein [Rhodanobacter sp. Root480]	1541	CharProtDB::CH_090726,SwissProt::P13009,ecocyc::HOMOCYSMETB12-MONOMER,metacyc::HOMOCYSMETB12-MONOMER	62.5091	0.99022	2	methionine synthase; EC 2.1.1.13;; Methionine synthase; 5-methyltetrahydrofolate--homocysteine methyltransferase; Methionine synthase, vitamin-B12-dependent; MS; EC 2.1.1.13;; cobalamin-dependent methionine synthase (EC 2.1.1.13);; cobalamin-dependent methionine synthase (EC 2.1.1.13)	1227.9	TIGR02082	0.725888	1	metH: methionine synthase (EC 2.1.1.13)	SwissProt::O06745	107	26.4	0.455882
Rhodanobacter sp. Root480	GCF_001426645.1	met	metE	2	WP_056082452.1	5-methyltetrahydropteroyltriglutamate--homocysteine S-methyltransferase [Rhodanobacter sp. Root480]			754	BRENDA::P25665,CharProtDB::CH_003938,ecocyc::HOMOCYSMET-MONOMER,metacyc::HOMOCYSMET-MONOMER	53.4	0.98672	2	5-methyltetrahydropteroyltriglutamate-homocysteine S-methyltransferase (EC 2.1.1.14);; 5-methyltetrahydropteroyltriglutamate--homocysteine methyltransferase; EC 2.1.1.14;; cobalamin-independent homocysteine transmethylase (EC 2.1.1.14);; cobalamin-independent homocysteine transmethylase (EC 2.1.1.14)	1079	TIGR01371	0.997347	2	metE: 5-methyltetrahydropteroyltriglutamate--homocysteine S-methyltransferase (EC 2.1.1.14)
Rhizobium sp. Root1334	GCF_001426665.1	met	metH	2	WP_060502819.1	MULTISPECIES: methionine synthase [unclassified Rhizobium]			1476	CharProtDB::CH_090726,SwissProt::P13009,ecocyc::HOMOCYSMETB12-MONOMER,metacyc::HOMOCYSMETB12-MONOMER	61.6	0.99674	2	methionine synthase; EC 2.1.1.13;; Methionine synthase; 5-methyltetrahydrofolate--homocysteine methyltransferase; Methionine synthase, vitamin-B12-dependent; MS; EC 2.1.1.13;; cobalamin-dependent methionine synthase (EC 2.1.1.13);; cobalamin-dependent methionine synthase (EC 2.1.1.13)	1743	TIGR02082	0.999154	2	metH: methionine synthase (EC 2.1.1.13)
Rhizobium sp. Root1334	GCF_001426665.1	met	split_metH_1	2	WP_060506202.1	MULTISPECIES: B12-binding domain-containing protein [unclassified Rhizobium]			373	reanno::Phaeo:GFF1319	81.5	0.974249	2	Methionine synthase component, B12 binding and B12-binding cap domains (EC:2.1.1.13)						BRENDA::Q8THX4	159	40.9	0.321712
Rhizobium sp. Root1334	GCF_001426665.1	met	split_metH_3	2	WP_060506195.1	MULTISPECIES: methyltetrahydrofolate cobalamin methyltransferase [unclassified Rhizobium]			376	reanno::Phaeo:GFF1582	61.3	0.923513	2	Methionine synthase component, pterin-binding domain (EC:2.1.1.13)						reanno::DvH:207036	169	37.5	0.364428
Rhizobium sp. Root1334	GCF_001426665.1	met	split_metH_1	2	WP_060502425.1	MULTISPECIES: B12-binding domain-containing protein [unclassified Rhizobium]			313	reanno::Phaeo:GFF1319	69.8	0.995708	2	Methionine synthase component, B12 binding and B12-binding cap domains (EC:2.1.1.13)						metacyc::MONOMER-21033	154	41.2	0.976852
Rhizobium sp. Root1334	GCF_001426665.1	met	split_metH_2	2	WP_060506210.1	MULTISPECIES: betaine--homocysteine S-methyltransferase [unclassified Rhizobium]			340	reanno::Phaeo:GFF1321	54.5	0.994083	2	Methionine synthase component, methyltransferase domain (EC:2.1.1.13)						reanno::DvH:207036	143	33.6	0.380597
Rhizobium sp. Root483D2	GCF_001426685.1	met	metE	2	WP_060636654.1	5-methyltetrahydropteroyltriglutamate--homocysteine S-methyltransferase [Rhizobium sp. Root483D2]			793	BRENDA::P25665,CharProtDB::CH_003938,ecocyc::HOMOCYSMET-MONOMER,metacyc::HOMOCYSMET-MONOMER	54.8	0.997344	2	5-methyltetrahydropteroyltriglutamate-homocysteine S-methyltransferase (EC 2.1.1.14);; 5-methyltetrahydropteroyltriglutamate--homocysteine methyltransferase; EC 2.1.1.14;; cobalamin-independent homocysteine transmethylase (EC 2.1.1.14);; cobalamin-independent homocysteine transmethylase (EC 2.1.1.14)	1116.8	TIGR01371	0.998674	2	metE: 5-methyltetrahydropteroyltriglutamate--homocysteine S-methyltransferase (EC 2.1.1.14)
Rhizobium sp. Root483D2	GCF_001426685.1	met	split_metH_1	2	WP_060640438.1	MULTISPECIES: B12-binding domain-containing protein [Rhizobium/Agrobacterium group]			367	reanno::Phaeo:GFF1319	78.9	0.974249	2	Methionine synthase component, B12 binding and B12-binding cap domains (EC:2.1.1.13)						BRENDA::Q8THX4	159	40.4	0.321712
Rhizobium sp. Root483D2	GCF_001426685.1	met	split_metH_3	2	WP_060640445.1	MULTISPECIES: methyltetrahydrofolate cobalamin methyltransferase [Rhizobium/Agrobacterium group]			375	reanno::Phaeo:GFF1582	61.3	0.923513	2	Methionine synthase component, pterin-binding domain (EC:2.1.1.13)						reanno::DvH:207036	168	36.5	0.364428
Rhizobium sp. Root483D2	GCF_001426685.1	met	split_metH_2	2	WP_060640431.1	betaine--homocysteine S-methyltransferase [Rhizobium sp. Root483D2]			333	reanno::Phaeo:GFF1321	53.9	0.994083	2	Methionine synthase component, methyltransferase domain (EC:2.1.1.13)						reanno::DvH:207036	145	33.7	0.386816
Rhizobium sp. Root483D2	GCF_001426685.1	met	metH	2	WP_060639089.1	methionine synthase [Rhizobium sp. Root483D2]			1457	CharProtDB::CH_090726,SwissProt::P13009,ecocyc::HOMOCYSMETB12-MONOMER,metacyc::HOMOCYSMETB12-MONOMER	61	0.99674	2	methionine synthase; EC 2.1.1.13;; Methionine synthase; 5-methyltetrahydrofolate--homocysteine methyltransferase; Methionine synthase, vitamin-B12-dependent; MS; EC 2.1.1.13;; cobalamin-dependent methionine synthase (EC 2.1.1.13);; cobalamin-dependent methionine synthase (EC 2.1.1.13)	1727.2	TIGR02082	0.999154	2	metH: methionine synthase (EC 2.1.1.13)
Cellulomonas sp. Root485	GCF_001426705.1	met	metE	2	WP_055916226.1	5-methyltetrahydropteroyltriglutamate--homocysteine S-methyltransferase [Cellulomonas sp. Root485]			678	SwissProt::Q9SRV5,metacyc::AT3G03780-MONOMER	49.6	0.993464	2	5-methyltetrahydropteroyltriglutamate--homocysteine methyltransferase 2; Cobalamin-independent methionine synthase 2; AtMS2; EC 2.1.1.14;; cobalamin-independent methionine synthase MS2 (EC 2.1.1.14)	983.3	TIGR01371	0.998674	2	metE: 5-methyltetrahydropteroyltriglutamate--homocysteine S-methyltransferase (EC 2.1.1.14)
Cellulomonas sp. Root137	GCF_001426725.1	met	metE	2	WP_056086059.1	5-methyltetrahydropteroyltriglutamate--homocysteine S-methyltransferase [Cellulomonas sp. Root137]			672	BRENDA::O50008,SwissProt::O50008	49	0.993464	2	5-methyltetrahydropteroyltriglutamate-homocysteine S-methyltransferase (EC 2.1.1.14);; 5-methyltetrahydropteroyltriglutamate--homocysteine methyltransferase 1; Cobalamin-independent methionine synthase 1; AtMS1; Vitamin-B12-independent methionine synthase 1; EC 2.1.1.14	981.7	TIGR01371	0.998674	2	metE: 5-methyltetrahydropteroyltriglutamate--homocysteine S-methyltransferase (EC 2.1.1.14)
Nocardioides sp. Root140	GCF_001426745.1	met	metH	2	WP_200951076.1	methionine synthase [Nocardioides sp. Root140]			1538	CharProtDB::CH_090726,SwissProt::P13009,ecocyc::HOMOCYSMETB12-MONOMER,metacyc::HOMOCYSMETB12-MONOMER	63.7	0.99511	2	methionine synthase; EC 2.1.1.13;; Methionine synthase; 5-methyltetrahydrofolate--homocysteine methyltransferase; Methionine synthase, vitamin-B12-dependent; MS; EC 2.1.1.13;; cobalamin-dependent methionine synthase (EC 2.1.1.13);; cobalamin-dependent methionine synthase (EC 2.1.1.13)	1741	TIGR02082	0.998308	2	metH: methionine synthase (EC 2.1.1.13)
Nocardioides sp. Root140	GCF_001426745.1	met	split_metH_1	2	WP_200951170.1	MULTISPECIES: corrinoid protein [unclassified Nocardioides]			203	reanno::Phaeo:GFF1319	46.6	0.948498	2	Methionine synthase component, B12 binding and B12-binding cap domains (EC:2.1.1.13)						BRENDA::Q8THX4	157	39.8	0.33439
Nocardioides sp. Root140	GCF_001426745.1	met	split_metH_3	2	WP_056684331.1	MULTISPECIES: dihydropteroate synthase [unclassified Nocardioides]			251	reanno::Phaeo:GFF1582	43.8	0.915014	2	Methionine synthase component, pterin-binding domain (EC:2.1.1.13)						reanno::Miya:8499710	152	34.4	0.338631
Aeromicrobium sp. Root495	GCF_001426755.1	met	metH	2	WP_056285016.1	methionine synthase [Aeromicrobium sp. Root495]			1496	CharProtDB::CH_090726,SwissProt::P13009,ecocyc::HOMOCYSMETB12-MONOMER,metacyc::HOMOCYSMETB12-MONOMER	61	0.995925	2	methionine synthase; EC 2.1.1.13;; Methionine synthase; 5-methyltetrahydrofolate--homocysteine methyltransferase; Methionine synthase, vitamin-B12-dependent; MS; EC 2.1.1.13;; cobalamin-dependent methionine synthase (EC 2.1.1.13);; cobalamin-dependent methionine synthase (EC 2.1.1.13)	1712.2	TIGR02082	0.999154	2	metH: methionine synthase (EC 2.1.1.13)
Ensifer sp. Root142	GCF_001426785.1	met	split_metH_1	2	WP_025427399.1	MULTISPECIES: B12-binding domain-containing protein [Ensifer]			373	reanno::Phaeo:GFF1319	81.6	0.978541	2	Methionine synthase component, B12 binding and B12-binding cap domains (EC:2.1.1.13)						BRENDA::Q8THX4	159	40.6	0.328051
Ensifer sp. Root142	GCF_001426785.1	met	split_metH_2	2	WP_025427386.1	MULTISPECIES: betaine--homocysteine S-methyltransferase [Ensifer]			332	reanno::Phaeo:GFF1321	53.2	0.982249	2	Methionine synthase component, methyltransferase domain (EC:2.1.1.13)						reanno::Miya:8499710	143	34.9	0.342298
Ensifer sp. Root142	GCF_001426785.1	met	split_metH_3	2	WP_025427408.1	MULTISPECIES: methyltetrahydrofolate cobalamin methyltransferase [Ensifer]			379	reanno::Phaeo:GFF1582	62.1	0.926346	2	Methionine synthase component, pterin-binding domain (EC:2.1.1.13)						reanno::DvH:207036	172	38.1	0.355721
Ensifer sp. Root142	GCF_001426785.1	met	metH	2	WP_025424999.1	MULTISPECIES: methionine synthase [Ensifer]			1472	CharProtDB::CH_090726,SwissProt::P13009,ecocyc::HOMOCYSMETB12-MONOMER,metacyc::HOMOCYSMETB12-MONOMER	61.7	0.99674	2	methionine synthase; EC 2.1.1.13;; Methionine synthase; 5-methyltetrahydrofolate--homocysteine methyltransferase; Methionine synthase, vitamin-B12-dependent; MS; EC 2.1.1.13;; cobalamin-dependent methionine synthase (EC 2.1.1.13);; cobalamin-dependent methionine synthase (EC 2.1.1.13)	1742.9	TIGR02082	0.999154	2	metH: methionine synthase (EC 2.1.1.13)
Ensifer sp. Root142	GCF_001426785.1	met	metE	2	WP_057222830.1	MULTISPECIES: 5-methyltetrahydropteroyltriglutamate--homocysteine S-methyltransferase [unclassified Ensifer]			787	BRENDA::P25665,CharProtDB::CH_003938,ecocyc::HOMOCYSMET-MONOMER,metacyc::HOMOCYSMET-MONOMER	53.6	0.998672	2	5-methyltetrahydropteroyltriglutamate-homocysteine S-methyltransferase (EC 2.1.1.14);; 5-methyltetrahydropteroyltriglutamate--homocysteine methyltransferase; EC 2.1.1.14;; cobalamin-independent homocysteine transmethylase (EC 2.1.1.14);; cobalamin-independent homocysteine transmethylase (EC 2.1.1.14)	1095.6	TIGR01371	0.998674	2	metE: 5-methyltetrahydropteroyltriglutamate--homocysteine S-methyltransferase (EC 2.1.1.14)
Sphingomonas sp. Root50	GCF_001426825.1	met	mesD	0	WP_056360401.1	MULTISPECIES: hypothetical protein [unclassified Sphingomonas]			58.2	reanno::Korea:Ga0059261_2929	23.7	0.608187	0	oxygen-dependent methionine synthase, methyltransferase component MesD						BRENDA::Q5U9J8	55.1	25.4	0.610811
Sphingomonas sp. Root50	GCF_001426825.1	met	mesD	1	WP_056354830.1	MULTISPECIES: uroporphyrinogen decarboxylase family protein [unclassified Sphingomonas]			210	uniprot:Q6F6Z8	34.4	0.994186	1	SubName: Full=5-methyltetrahydropteroyltriglutamate-homocysteine methyltransferase {ECO:0000313|EMBL:CAG70167.1}; EC=2.1.1.14 {ECO:0000313|EMBL:CAG70167.1};						SwissProt::Q56837,metacyc::MONOMER-7713	121	27.8	0.957447
Sphingomonas sp. Root50	GCF_001426825.1	met	metH	2	WP_056366121.1	MULTISPECIES: methionine synthase [unclassified Sphingomonas]	WP_056365244.1	MULTISPECIES: homocysteine S-methyltransferase family protein [unclassified Sphingomonas]	1365	CharProtDB::CH_090726,SwissProt::P13009,ecocyc::HOMOCYSMETB12-MONOMER,metacyc::HOMOCYSMETB12-MONOMER	58.9411	0.98696	2	methionine synthase; EC 2.1.1.13;; Methionine synthase; 5-methyltetrahydrofolate--homocysteine methyltransferase; Methionine synthase, vitamin-B12-dependent; MS; EC 2.1.1.13;; cobalamin-dependent methionine synthase (EC 2.1.1.13);; cobalamin-dependent methionine synthase (EC 2.1.1.13)	1164.6	TIGR02082	0.713198	1	metH: methionine synthase (EC 2.1.1.13)		0	0	0
Microbacterium sp. Root1433D1	GCF_001426835.1	met	mesD	2	WP_055866877.1	methionine synthase [Microbacterium sp. Root1433D1]			573	reanno::Korea:Ga0059261_2929	81	1	2	oxygen-dependent methionine synthase, methyltransferase component MesD						BRENDA::Q5U9J8	139	31.9	0.97027
Microbacterium sp. Root1433D1	GCF_001426835.1	met	mesX	2	WP_055865944.1	MULTISPECIES: DUF1852 domain-containing protein [Microbacterium]			419	uniprot:Q6F6Z7	62.4	0.915493	2	RecName: Full=DUF1852 domain-containing protein {ECO:0008006|Google:ProtNLM};
Paenibacillus sp. Root52	GCF_001426865.1	met	metE	2	WP_056692028.1	5-methyltetrahydropteroyltriglutamate--homocysteine S-methyltransferase [Paenibacillus sp. Root52]			821	metacyc::MONOMER-14559	55.2	0.986877	2	cobalamin-independent methionine synthase (EC 2.1.1.14)	1092.8	TIGR01371	0.998674	2	metE: 5-methyltetrahydropteroyltriglutamate--homocysteine S-methyltransferase (EC 2.1.1.14)
Paenibacillus sp. Root52	GCF_001426865.1	met	split_metE_2	0	WP_056702933.1	5-methyltetrahydropteroyltriglutamate--homocysteine S-methyltransferase [Paenibacillus sp. Root52]			69.3	predicted:D4GW90	24.7	0.87395	0	RecName: Full=Methionine synthase {ECO:0000256|HAMAP-Rule:MF_00288}; EC=2.1.1.- {ECO:0000256|HAMAP-Rule:MF_00288}; AltName: Full=Homocysteine methyltransferase {ECO:0000256|HAMAP-Rule:MF_00288};						reanno::Korea:Ga0059261_2929	67	24.7	0.894737
Paenibacillus sp. Root52	GCF_001426865.1	met	mesD	0	WP_056692837.1	MULTISPECIES: cobalamin-independent methionine synthase II family protein [Paenibacillus]			59.7	uniprot:Q6F6Z8	22.2	0.805233	0	SubName: Full=5-methyltetrahydropteroyltriglutamate-homocysteine methyltransferase {ECO:0000313|EMBL:CAG70167.1}; EC=2.1.1.14 {ECO:0000313|EMBL:CAG70167.1};
Paenibacillus sp. Root52	GCF_001426865.1	met	metH	2	WP_056689984.1	MULTISPECIES: methionine synthase [Paenibacillus]			800	curated2:Q5E814	39	0.969821	1	Methionine synthase; EC 2.1.1.13; 5-methyltetrahydrofolate--homocysteine methyltransferase; Methionine synthase, vitamin-B12 dependent; MS	1247.6	TIGR02082	0.999154	2	metH: methionine synthase (EC 2.1.1.13)
Pelomonas sp. Root1444	GCF_001426885.1	met	metH	2	WP_082579819.1	methionine synthase [Pelomonas sp. Root1444]	WP_056873163.1	homocysteine S-methyltransferase family protein [Pelomonas sp. Root1444]	1393	CharProtDB::CH_090726,SwissProt::P13009,ecocyc::HOMOCYSMETB12-MONOMER,metacyc::HOMOCYSMETB12-MONOMER	60.2719	0.991035	2	methionine synthase; EC 2.1.1.13;; Methionine synthase; 5-methyltetrahydrofolate--homocysteine methyltransferase; Methionine synthase, vitamin-B12-dependent; MS; EC 2.1.1.13;; cobalamin-dependent methionine synthase (EC 2.1.1.13);; cobalamin-dependent methionine synthase (EC 2.1.1.13)	1167.1	TIGR02082	0.726734	1	metH: methionine synthase (EC 2.1.1.13)	SwissProt::O06745	114	30.2	0.464052
Pelomonas sp. Root1444	GCF_001426885.1	met	metE	2	WP_056876518.1	5-methyltetrahydropteroyltriglutamate--homocysteine S-methyltransferase [Pelomonas sp. Root1444]			812	BRENDA::P25665,CharProtDB::CH_003938,ecocyc::HOMOCYSMET-MONOMER,metacyc::HOMOCYSMET-MONOMER	56.4	0.996016	2	5-methyltetrahydropteroyltriglutamate-homocysteine S-methyltransferase (EC 2.1.1.14);; 5-methyltetrahydropteroyltriglutamate--homocysteine methyltransferase; EC 2.1.1.14;; cobalamin-independent homocysteine transmethylase (EC 2.1.1.14);; cobalamin-independent homocysteine transmethylase (EC 2.1.1.14)	1039.7	TIGR01371	1	2	metE: 5-methyltetrahydropteroyltriglutamate--homocysteine S-methyltransferase (EC 2.1.1.14)
Caulobacter sp. Root1455	GCF_001426905.1	met	metH	2	WP_056445760.1	methionine synthase [Caulobacter sp. Root1455]	WP_056445768.1	MULTISPECIES: homocysteine S-methyltransferase family protein [unclassified Caulobacter]	1451	CharProtDB::CH_090726,SwissProt::P13009,ecocyc::HOMOCYSMETB12-MONOMER,metacyc::HOMOCYSMETB12-MONOMER	60.5682	0.994295	2	methionine synthase; EC 2.1.1.13;; Methionine synthase; 5-methyltetrahydrofolate--homocysteine methyltransferase; Methionine synthase, vitamin-B12-dependent; MS; EC 2.1.1.13;; cobalamin-dependent methionine synthase (EC 2.1.1.13);; cobalamin-dependent methionine synthase (EC 2.1.1.13)	1197.2	TIGR02082	0.71066	1	metH: methionine synthase (EC 2.1.1.13)		0	0	0
Microbacterium sp. Root53	GCF_001426925.1	met	mesX	2	WP_055987779.1	putative oxygenase MesX [Microbacterium sp. Root53]			402	uniprot:Q6F6Z7	62.5	0.904225	2	RecName: Full=DUF1852 domain-containing protein {ECO:0008006|Google:ProtNLM};
Microbacterium sp. Root53	GCF_001426925.1	met	mesD	2	WP_055987777.1	methionine synthase [Microbacterium sp. Root53]			566	uniprot:Q6F6Z8	80.6	0.991279	2	SubName: Full=5-methyltetrahydropteroyltriglutamate-homocysteine methyltransferase {ECO:0000313|EMBL:CAG70167.1}; EC=2.1.1.14 {ECO:0000313|EMBL:CAG70167.1};						SwissProt::Q56837,metacyc::MONOMER-7713	140	31.2	0.960106
Pseudolabrys sp. Root1462	GCF_001426945.1	met	mesD	1	WP_056910717.1	uroporphyrinogen decarboxylase family protein [Pseudolabrys sp. Root1462]			223	uniprot:Q6F6Z8	35.4	0.982558	1	SubName: Full=5-methyltetrahydropteroyltriglutamate-homocysteine methyltransferase {ECO:0000313|EMBL:CAG70167.1}; EC=2.1.1.14 {ECO:0000313|EMBL:CAG70167.1};						SwissProt::Q56837,metacyc::MONOMER-7713	138	29.7	0.952128
Pseudolabrys sp. Root1462	GCF_001426945.1	met	mesD	2	WP_056910591.1	methionine synthase [Pseudolabrys sp. Root1462]			372	uniprot:Q6F6Z8	52.5	0.97093	2	SubName: Full=5-methyltetrahydropteroyltriglutamate-homocysteine methyltransferase {ECO:0000313|EMBL:CAG70167.1}; EC=2.1.1.14 {ECO:0000313|EMBL:CAG70167.1};						BRENDA::B9VTP0	124	27	0.96206
Pseudolabrys sp. Root1462	GCF_001426945.1	met	metH	2	WP_082540609.1	methionine synthase [Pseudolabrys sp. Root1462]			1478	CharProtDB::CH_090726,SwissProt::P13009,ecocyc::HOMOCYSMETB12-MONOMER,metacyc::HOMOCYSMETB12-MONOMER	61.6	0.994295	2	methionine synthase; EC 2.1.1.13;; Methionine synthase; 5-methyltetrahydrofolate--homocysteine methyltransferase; Methionine synthase, vitamin-B12-dependent; MS; EC 2.1.1.13;; cobalamin-dependent methionine synthase (EC 2.1.1.13);; cobalamin-dependent methionine synthase (EC 2.1.1.13)	1769.4	TIGR02082	0.999154	2	metH: methionine synthase (EC 2.1.1.13)
Pseudolabrys sp. Root1462	GCF_001426945.1	met	mesD	0	WP_056913826.1	cobalamin-independent methionine synthase II family protein [Pseudolabrys sp. Root1462]			71.2	uniprot:Q6F6Z8	23.8	0.892442	0	SubName: Full=5-methyltetrahydropteroyltriglutamate-homocysteine methyltransferase {ECO:0000313|EMBL:CAG70167.1}; EC=2.1.1.14 {ECO:0000313|EMBL:CAG70167.1};						metacyc::MONOMER-14559	50.8	21.2	0.406824
Mesorhizobium sp. Root1471	GCF_001426965.1	met	split_metH_2	2	WP_056110152.1	MULTISPECIES: betaine--homocysteine S-methyltransferase [unclassified Mesorhizobium]			335	reanno::Phaeo:GFF1321	54.2	0.985207	2	Methionine synthase component, methyltransferase domain (EC:2.1.1.13)						BRENDA::Q9WYA5	141	32.8	0.376302
Mesorhizobium sp. Root1471	GCF_001426965.1	met	split_metH_1	2	WP_056110167.1	MULTISPECIES: B12-binding domain-containing protein [unclassified Mesorhizobium]			365	reanno::Phaeo:GFF1319	82.1	0.961373	2	Methionine synthase component, B12 binding and B12-binding cap domains (EC:2.1.1.13)						BRENDA::Q8THX4	167	42.9	0.335975
Mesorhizobium sp. Root1471	GCF_001426965.1	met	metH	2	WP_162246427.1	MULTISPECIES: methionine synthase [unclassified Mesorhizobium]			1466	CharProtDB::CH_090726,SwissProt::P13009,ecocyc::HOMOCYSMETB12-MONOMER,metacyc::HOMOCYSMETB12-MONOMER	61.8	0.99185	2	methionine synthase; EC 2.1.1.13;; Methionine synthase; 5-methyltetrahydrofolate--homocysteine methyltransferase; Methionine synthase, vitamin-B12-dependent; MS; EC 2.1.1.13;; cobalamin-dependent methionine synthase (EC 2.1.1.13);; cobalamin-dependent methionine synthase (EC 2.1.1.13)	1735.2	TIGR02082	0.999154	2	metH: methionine synthase (EC 2.1.1.13)
Mesorhizobium sp. Root1471	GCF_001426965.1	met	split_metH_3	2	WP_056110182.1	MULTISPECIES: methyltetrahydrofolate cobalamin methyltransferase [unclassified Mesorhizobium]			380	reanno::Phaeo:GFF1582	61.3	0.937677	2	Methionine synthase component, pterin-binding domain (EC:2.1.1.13)						reanno::Miya:8499710	172	37.3	0.341076
Caulobacter sp. Root1472	GCF_001426985.1	met	metE	2	WP_056758265.1	5-methyltetrahydropteroyltriglutamate--homocysteine S-methyltransferase [Caulobacter sp. Root1472]			771	BRENDA::P25665,CharProtDB::CH_003938,ecocyc::HOMOCYSMET-MONOMER,metacyc::HOMOCYSMET-MONOMER	52.8	0.998672	2	5-methyltetrahydropteroyltriglutamate-homocysteine S-methyltransferase (EC 2.1.1.14);; 5-methyltetrahydropteroyltriglutamate--homocysteine methyltransferase; EC 2.1.1.14;; cobalamin-independent homocysteine transmethylase (EC 2.1.1.14);; cobalamin-independent homocysteine transmethylase (EC 2.1.1.14)	1106.6	TIGR01371	0.998674	2	metE: 5-methyltetrahydropteroyltriglutamate--homocysteine S-methyltransferase (EC 2.1.1.14)
Caulobacter sp. Root1472	GCF_001426985.1	met	metH	2	WP_082564765.1	methionine synthase [Caulobacter sp. Root1472]	WP_056761936.1	MULTISPECIES: homocysteine S-methyltransferase family protein [Caulobacter]	1449	CharProtDB::CH_090726,SwissProt::P13009,ecocyc::HOMOCYSMETB12-MONOMER,metacyc::HOMOCYSMETB12-MONOMER	60.7533	0.994295	2	methionine synthase; EC 2.1.1.13;; Methionine synthase; 5-methyltetrahydrofolate--homocysteine methyltransferase; Methionine synthase, vitamin-B12-dependent; MS; EC 2.1.1.13;; cobalamin-dependent methionine synthase (EC 2.1.1.13);; cobalamin-dependent methionine synthase (EC 2.1.1.13)	1196.4	TIGR02082	0.71066	1	metH: methionine synthase (EC 2.1.1.13)		0	0	0
Microbacterium sp. Root553	GCF_001426995.1	met	mesX	2	WP_056412547.1	putative oxygenase MesX [Microbacterium sp. Root553]			405	uniprot:Q6F6Z7	61.1	0.909859	2	RecName: Full=DUF1852 domain-containing protein {ECO:0008006|Google:ProtNLM};
Microbacterium sp. Root553	GCF_001426995.1	met	mesD	2	WP_056418827.1	methionine synthase [Microbacterium sp. Root553]			544	reanno::Korea:Ga0059261_2929	79.4	0.994152	2	oxygen-dependent methionine synthase, methyltransferase component MesD						SwissProt::Q56837,metacyc::MONOMER-7713	135	31.7	0.965426
Mesorhizobium sp. Root554	GCF_001427025.1	met	metH	2	WP_162246427.1	MULTISPECIES: methionine synthase [unclassified Mesorhizobium]			1466	CharProtDB::CH_090726,SwissProt::P13009,ecocyc::HOMOCYSMETB12-MONOMER,metacyc::HOMOCYSMETB12-MONOMER	61.8	0.99185	2	methionine synthase; EC 2.1.1.13;; Methionine synthase; 5-methyltetrahydrofolate--homocysteine methyltransferase; Methionine synthase, vitamin-B12-dependent; MS; EC 2.1.1.13;; cobalamin-dependent methionine synthase (EC 2.1.1.13);; cobalamin-dependent methionine synthase (EC 2.1.1.13)	1735.2	TIGR02082	0.999154	2	metH: methionine synthase (EC 2.1.1.13)
Mesorhizobium sp. Root554	GCF_001427025.1	met	split_metH_3	2	WP_056110182.1	MULTISPECIES: methyltetrahydrofolate cobalamin methyltransferase [unclassified Mesorhizobium]			380	reanno::Phaeo:GFF1582	61.3	0.937677	2	Methionine synthase component, pterin-binding domain (EC:2.1.1.13)						reanno::Miya:8499710	172	37.3	0.341076
Mesorhizobium sp. Root554	GCF_001427025.1	met	split_metH_2	2	WP_056110152.1	MULTISPECIES: betaine--homocysteine S-methyltransferase [unclassified Mesorhizobium]			335	reanno::Phaeo:GFF1321	54.2	0.985207	2	Methionine synthase component, methyltransferase domain (EC:2.1.1.13)						BRENDA::Q9WYA5	141	32.8	0.376302
Mesorhizobium sp. Root554	GCF_001427025.1	met	split_metH_1	2	WP_056110167.1	MULTISPECIES: B12-binding domain-containing protein [unclassified Mesorhizobium]			365	reanno::Phaeo:GFF1319	82.1	0.961373	2	Methionine synthase component, B12 binding and B12-binding cap domains (EC:2.1.1.13)						BRENDA::Q8THX4	167	42.9	0.335975
Ensifer sp. Root558	GCF_001427045.1	met	split_metH_1	2	WP_034788208.1	MULTISPECIES: B12-binding domain-containing protein [Ensifer]			374	reanno::Phaeo:GFF1319	81.5	0.974249	2	Methionine synthase component, B12 binding and B12-binding cap domains (EC:2.1.1.13)						BRENDA::Q8THX4	161	40.6	0.328051
Ensifer sp. Root558	GCF_001427045.1	met	metH	2	WP_034802365.1	MULTISPECIES: methionine synthase [Ensifer]			1465	CharProtDB::CH_090726,SwissProt::P13009,ecocyc::HOMOCYSMETB12-MONOMER,metacyc::HOMOCYSMETB12-MONOMER	61.3	0.995925	2	methionine synthase; EC 2.1.1.13;; Methionine synthase; 5-methyltetrahydrofolate--homocysteine methyltransferase; Methionine synthase, vitamin-B12-dependent; MS; EC 2.1.1.13;; cobalamin-dependent methionine synthase (EC 2.1.1.13);; cobalamin-dependent methionine synthase (EC 2.1.1.13)	1735.1	TIGR02082	0.999154	2	metH: methionine synthase (EC 2.1.1.13)
Ensifer sp. Root558	GCF_001427045.1	met	split_metH_2	2	WP_034788237.1	MULTISPECIES: betaine--homocysteine S-methyltransferase [Ensifer]			338	reanno::Phaeo:GFF1321	53.9	0.97929	2	Methionine synthase component, methyltransferase domain (EC:2.1.1.13)						reanno::DvH:207036	144	37.1	0.339552
Ensifer sp. Root558	GCF_001427045.1	met	split_metH_3	2	WP_034788171.1	MULTISPECIES: methyltetrahydrofolate cobalamin methyltransferase [Ensifer]			395	reanno::Phaeo:GFF1582	64.5	0.926346	2	Methionine synthase component, pterin-binding domain (EC:2.1.1.13)						reanno::DvH:207036	171	37.4	0.359453
Lysobacter sp. Root559	GCF_001427065.1	met	metH	2	WP_255355491.1	MULTISPECIES: methionine synthase [unclassified Lysobacter]	WP_055906586.1	MULTISPECIES: homocysteine S-methyltransferase family protein [unclassified Lysobacter]	1522	CharProtDB::CH_090726,SwissProt::P13009,ecocyc::HOMOCYSMETB12-MONOMER,metacyc::HOMOCYSMETB12-MONOMER	61.1716	0.99837	2	methionine synthase; EC 2.1.1.13;; Methionine synthase; 5-methyltetrahydrofolate--homocysteine methyltransferase; Methionine synthase, vitamin-B12-dependent; MS; EC 2.1.1.13;; cobalamin-dependent methionine synthase (EC 2.1.1.13);; cobalamin-dependent methionine synthase (EC 2.1.1.13)	1236.5	TIGR02082	0.734349	1	metH: methionine synthase (EC 2.1.1.13)	SwissProt::O06745	107	25.8	0.462418
Sphingopyxis sp. Root1497	GCF_001427085.1	met	mesD	1	WP_056347454.1	cobalamin-independent methionine synthase II family protein [Sphingopyxis sp. Root1497]			207	uniprot:Q6F6Z8	33.4	0.979651	1	SubName: Full=5-methyltetrahydropteroyltriglutamate-homocysteine methyltransferase {ECO:0000313|EMBL:CAG70167.1}; EC=2.1.1.14 {ECO:0000313|EMBL:CAG70167.1};						BRENDA::Q5U9J8	129	28.2	0.964865
Sphingopyxis sp. Root1497	GCF_001427085.1	met	metE	2	WP_056345767.1	5-methyltetrahydropteroyltriglutamate--homocysteine S-methyltransferase [Sphingopyxis sp. Root1497]			822	BRENDA::P25665,CharProtDB::CH_003938,ecocyc::HOMOCYSMET-MONOMER,metacyc::HOMOCYSMET-MONOMER	56.1	0.997344	2	5-methyltetrahydropteroyltriglutamate-homocysteine S-methyltransferase (EC 2.1.1.14);; 5-methyltetrahydropteroyltriglutamate--homocysteine methyltransferase; EC 2.1.1.14;; cobalamin-independent homocysteine transmethylase (EC 2.1.1.14);; cobalamin-independent homocysteine transmethylase (EC 2.1.1.14)	1100.1	TIGR01371	0.998674	2	metE: 5-methyltetrahydropteroyltriglutamate--homocysteine S-methyltransferase (EC 2.1.1.14)
Sphingopyxis sp. Root1497	GCF_001427085.1	met	metH	2	WP_200938019.1	methionine synthase [Sphingopyxis sp. Root1497]	WP_056346374.1	homocysteine S-methyltransferase family protein [Sphingopyxis sp. Root1497]	1345	CharProtDB::CH_090726,SwissProt::P13009,ecocyc::HOMOCYSMETB12-MONOMER,metacyc::HOMOCYSMETB12-MONOMER	58.9767	0.987775	2	methionine synthase; EC 2.1.1.13;; Methionine synthase; 5-methyltetrahydrofolate--homocysteine methyltransferase; Methionine synthase, vitamin-B12-dependent; MS; EC 2.1.1.13;; cobalamin-dependent methionine synthase (EC 2.1.1.13);; cobalamin-dependent methionine synthase (EC 2.1.1.13)	1123.9	TIGR02082	0.71489	1	metH: methionine synthase (EC 2.1.1.13)	SwissProt::O06745	113	28.2	0.477124
Sphingopyxis sp. Root154	GCF_001427105.1	met	metH	2	WP_056372146.1	MULTISPECIES: methionine synthase [unclassified Sphingopyxis]	WP_056372150.1	MULTISPECIES: homocysteine S-methyltransferase family protein [unclassified Sphingopyxis]	1353	CharProtDB::CH_090726,SwissProt::P13009,ecocyc::HOMOCYSMETB12-MONOMER,metacyc::HOMOCYSMETB12-MONOMER	58.9802	0.992665	2	methionine synthase; EC 2.1.1.13;; Methionine synthase; 5-methyltetrahydrofolate--homocysteine methyltransferase; Methionine synthase, vitamin-B12-dependent; MS; EC 2.1.1.13;; cobalamin-dependent methionine synthase (EC 2.1.1.13);; cobalamin-dependent methionine synthase (EC 2.1.1.13)	1116.7	TIGR02082	0.715736	1	metH: methionine synthase (EC 2.1.1.13)	SwissProt::O06745	99	26.7	0.468954
Sphingopyxis sp. Root154	GCF_001427105.1	met	mesD	1	WP_082521623.1	MULTISPECIES: cobalamin-independent methionine synthase II family protein [unclassified Sphingopyxis]			212	uniprot:Q6F6Z8	34	0.979651	1	SubName: Full=5-methyltetrahydropteroyltriglutamate-homocysteine methyltransferase {ECO:0000313|EMBL:CAG70167.1}; EC=2.1.1.14 {ECO:0000313|EMBL:CAG70167.1};						metacyc::MONOMER-19823	125	29.5	0.96748
Pseudomonas sp. Root562	GCF_001427125.1	met	metE	2	WP_056855242.1	5-methyltetrahydropteroyltriglutamate--homocysteine S-methyltransferase [Pseudomonas sp. Root562]			925	BRENDA::P25665,CharProtDB::CH_003938,ecocyc::HOMOCYSMET-MONOMER,metacyc::HOMOCYSMET-MONOMER	60.9	0.990704	2	5-methyltetrahydropteroyltriglutamate-homocysteine S-methyltransferase (EC 2.1.1.14);; 5-methyltetrahydropteroyltriglutamate--homocysteine methyltransferase; EC 2.1.1.14;; cobalamin-independent homocysteine transmethylase (EC 2.1.1.14);; cobalamin-independent homocysteine transmethylase (EC 2.1.1.14)	1102	TIGR01371	1	2	metE: 5-methyltetrahydropteroyltriglutamate--homocysteine S-methyltransferase (EC 2.1.1.14)
Pseudomonas sp. Root562	GCF_001427125.1	met	metH	2	WP_056852820.1	methionine synthase [Pseudomonas sp. Root562]			1602	CharProtDB::CH_090726,SwissProt::P13009,ecocyc::HOMOCYSMETB12-MONOMER,metacyc::HOMOCYSMETB12-MONOMER	66.5	0.997555	2	methionine synthase; EC 2.1.1.13;; Methionine synthase; 5-methyltetrahydrofolate--homocysteine methyltransferase; Methionine synthase, vitamin-B12-dependent; MS; EC 2.1.1.13;; cobalamin-dependent methionine synthase (EC 2.1.1.13);; cobalamin-dependent methionine synthase (EC 2.1.1.13)	1761.3	TIGR02082	1	2	metH: methionine synthase (EC 2.1.1.13)
Microbacterium sp. Root166	GCF_001427145.1	met	metE	2	WP_055968027.1	5-methyltetrahydropteroyltriglutamate--homocysteine S-methyltransferase [Microbacterium sp. Root166]			675	metacyc::G18NG-10711-MONOMER	51	0.993289	2	cobalamin-independent methionine synthase (EC 2.1.1.14)	943.9	TIGR01371	1	2	metE: 5-methyltetrahydropteroyltriglutamate--homocysteine S-methyltransferase (EC 2.1.1.14)
Microbacterium sp. Root166	GCF_001427145.1	met	metH	2	WP_235565463.1	methionine synthase [Microbacterium sp. Root166]			1344	metacyc::G18NG-11090-MONOMER	58.4	0.990172	2	cobalamin-dependent methionine synthase (EC 2.1.1.13)	1348	TIGR02082	0.998308	2	metH: methionine synthase (EC 2.1.1.13)
Caulobacter sp. Root487D2Y	GCF_001427165.1	met	metH	2	WP_056463076.1	methionine synthase [Caulobacter sp. Root487D2Y]	WP_056445768.1	MULTISPECIES: homocysteine S-methyltransferase family protein [unclassified Caulobacter]	1450	CharProtDB::CH_090726,SwissProt::P13009,ecocyc::HOMOCYSMETB12-MONOMER,metacyc::HOMOCYSMETB12-MONOMER	60.4254	0.994295	2	methionine synthase; EC 2.1.1.13;; Methionine synthase; 5-methyltetrahydrofolate--homocysteine methyltransferase; Methionine synthase, vitamin-B12-dependent; MS; EC 2.1.1.13;; cobalamin-dependent methionine synthase (EC 2.1.1.13);; cobalamin-dependent methionine synthase (EC 2.1.1.13)	1197	TIGR02082	0.71066	1	metH: methionine synthase (EC 2.1.1.13)		0	0	0
Nocardia sp. Root136	GCF_001427185.1	met	metH	2	WP_056809957.1	MULTISPECIES: methionine synthase [Nocardia]			1699	metacyc::G18NG-11090-MONOMER	71.7	0.984439	2	cobalamin-dependent methionine synthase (EC 2.1.1.13)	1552.1	TIGR02082	0.999154	2	metH: methionine synthase (EC 2.1.1.13)
Nocardia sp. Root136	GCF_001427185.1	met	metE	2	WP_056814614.1	MULTISPECIES: 5-methyltetrahydropteroyltriglutamate--homocysteine S-methyltransferase [Nocardia]			572	SwissProt::Q9SRV5,metacyc::AT3G03780-MONOMER	42.9	0.988235	2	5-methyltetrahydropteroyltriglutamate--homocysteine methyltransferase 2; Cobalamin-independent methionine synthase 2; AtMS2; EC 2.1.1.14;; cobalamin-independent methionine synthase MS2 (EC 2.1.1.14)
Nocardia sp. Root136	GCF_001427185.1	met	metE	2	WP_056811935.1	5-methyltetrahydropteroyltriglutamate--homocysteine S-methyltransferase [Nocardia sp. Root136]			736	metacyc::G18NG-10711-MONOMER	55.7	0.985235	2	cobalamin-independent methionine synthase (EC 2.1.1.14)	1037.8	TIGR01371	0.997347	2	metE: 5-methyltetrahydropteroyltriglutamate--homocysteine S-methyltransferase (EC 2.1.1.14)
Rhizobium sp. Root491	GCF_001427205.1	met	mesX	2	WP_003517106.1	DUF1852 domain-containing protein [Agrobacterium tumefaciens]			466	reanno::Korea:Ga0059261_2928	71.3	0.957317	2	oxygen-dependent methionine synthase, putative oxygenase component MesX
Rhizobium sp. Root491	GCF_001427205.1	met	mesD	2	WP_060642998.1	methionine synthase [Agrobacterium tumefaciens]			603	uniprot:Q6F6Z8	86.5	0.991279	2	SubName: Full=5-methyltetrahydropteroyltriglutamate-homocysteine methyltransferase {ECO:0000313|EMBL:CAG70167.1}; EC=2.1.1.14 {ECO:0000313|EMBL:CAG70167.1};						SwissProt::Q56837,metacyc::MONOMER-7713	134	30.9	0.957447
Rhizobium sp. Root491	GCF_001427205.1	met	metH	2	WP_019565253.1	MULTISPECIES: methionine synthase [Rhizobium/Agrobacterium group]			1464	CharProtDB::CH_090726,SwissProt::P13009,ecocyc::HOMOCYSMETB12-MONOMER,metacyc::HOMOCYSMETB12-MONOMER	61.5	0.99185	2	methionine synthase; EC 2.1.1.13;; Methionine synthase; 5-methyltetrahydrofolate--homocysteine methyltransferase; Methionine synthase, vitamin-B12-dependent; MS; EC 2.1.1.13;; cobalamin-dependent methionine synthase (EC 2.1.1.13);; cobalamin-dependent methionine synthase (EC 2.1.1.13)	1770.5	TIGR02082	0.999154	2	metH: methionine synthase (EC 2.1.1.13)
Lysobacter sp. Root494	GCF_001427225.1	met	metH	2	WP_056131485.1	methionine synthase [Lysobacter sp. Root494]	WP_056131483.1	homocysteine S-methyltransferase family protein [Lysobacter sp. Root494]	1534	CharProtDB::CH_090726,SwissProt::P13009,ecocyc::HOMOCYSMETB12-MONOMER,metacyc::HOMOCYSMETB12-MONOMER	61.9772	0.997555	2	methionine synthase; EC 2.1.1.13;; Methionine synthase; 5-methyltetrahydrofolate--homocysteine methyltransferase; Methionine synthase, vitamin-B12-dependent; MS; EC 2.1.1.13;; cobalamin-dependent methionine synthase (EC 2.1.1.13);; cobalamin-dependent methionine synthase (EC 2.1.1.13)	1242.7	TIGR02082	0.72758	1	metH: methionine synthase (EC 2.1.1.13)	SwissProt::O06745	115	27	0.462418
Streptomyces sp. Root55	GCF_001427245.1	met	metH	2	WP_056786478.1	MULTISPECIES: methionine synthase [Streptomyces]			1437	metacyc::G18NG-11090-MONOMER	62.1	0.999181	2	cobalamin-dependent methionine synthase (EC 2.1.1.13)	1441.7	TIGR02082	0.998308	2	metH: methionine synthase (EC 2.1.1.13)
Streptomyces sp. Root55	GCF_001427245.1	met	metE	2	WP_056792555.1	5-methyltetrahydropteroyltriglutamate--homocysteine S-methyltransferase [Streptomyces sp. Root55]			721	BRENDA::P25665,CharProtDB::CH_003938,ecocyc::HOMOCYSMET-MONOMER,metacyc::HOMOCYSMET-MONOMER	51.4	0.98672	2	5-methyltetrahydropteroyltriglutamate-homocysteine S-methyltransferase (EC 2.1.1.14);; 5-methyltetrahydropteroyltriglutamate--homocysteine methyltransferase; EC 2.1.1.14;; cobalamin-independent homocysteine transmethylase (EC 2.1.1.14);; cobalamin-independent homocysteine transmethylase (EC 2.1.1.14)	1049.6	TIGR01371	0.997347	2	metE: 5-methyltetrahydropteroyltriglutamate--homocysteine S-methyltransferase (EC 2.1.1.14)
Agromyces sp. Root1464	GCF_001427265.1	met	metH	2	WP_056008115.1	methionine synthase [Agromyces sp. Root1464]			1356	metacyc::G18NG-11090-MONOMER	59.5	0.985258	2	cobalamin-dependent methionine synthase (EC 2.1.1.13)	1344.6	TIGR02082	0.998308	2	metH: methionine synthase (EC 2.1.1.13)
Agromyces sp. Root1464	GCF_001427265.1	met	metE	2	WP_056013545.1	5-methyltetrahydropteroyltriglutamate--homocysteine S-methyltransferase [Agromyces sp. Root1464]			672	metacyc::G18NG-10711-MONOMER	51	0.991946	2	cobalamin-independent methionine synthase (EC 2.1.1.14)	967.9	TIGR01371	0.998674	2	metE: 5-methyltetrahydropteroyltriglutamate--homocysteine S-methyltransferase (EC 2.1.1.14)
Mesorhizobium sp. Root552	GCF_001427285.1	met	split_metH_3	2	WP_056243144.1	methyltetrahydrofolate cobalamin methyltransferase [Mesorhizobium sp. Root552]			387	reanno::Phaeo:GFF1582	61.9	0.937677	2	Methionine synthase component, pterin-binding domain (EC:2.1.1.13)						reanno::Miya:8499710	176	36.2	0.348411
Mesorhizobium sp. Root552	GCF_001427285.1	met	split_metH_2	0	WP_056238139.1	homocysteine S-methyltransferase family protein [Mesorhizobium sp. Root552]			55.8	reanno::Phaeo:GFF1321	28.4	0.556213	0	Methionine synthase component, methyltransferase domain (EC:2.1.1.13)						BRENDA::Q9M1W4,SwissProt::Q9M1W4,metacyc::AT3G63250-MONOMER	49.7	22.3	0.768769
Mesorhizobium sp. Root552	GCF_001427285.1	met	split_metH_1	2	WP_056243760.1	B12-binding domain-containing protein [Mesorhizobium sp. Root552]			371	reanno::Phaeo:GFF1319	81.4	0.969957	2	Methionine synthase component, B12 binding and B12-binding cap domains (EC:2.1.1.13)						BRENDA::Q8THX4	163	42.9	0.321712
Mesorhizobium sp. Root552	GCF_001427285.1	met	split_metH_2	2	WP_056243770.1	betaine--homocysteine S-methyltransferase [Mesorhizobium sp. Root552]			328	reanno::Phaeo:GFF1321	51.8	0.985207	2	Methionine synthase component, methyltransferase domain (EC:2.1.1.13)						BRENDA::Q9WYA5	144	31.6	0.365885
Duganella sp. Root1480D1	GCF_001427305.1	met	metE	2	WP_057262132.1	5-methyltetrahydropteroyltriglutamate--homocysteine S-methyltransferase [Duganella sp. Root1480D1]			807	BRENDA::P25665,CharProtDB::CH_003938,ecocyc::HOMOCYSMET-MONOMER,metacyc::HOMOCYSMET-MONOMER	55.9	0.994688	2	5-methyltetrahydropteroyltriglutamate-homocysteine S-methyltransferase (EC 2.1.1.14);; 5-methyltetrahydropteroyltriglutamate--homocysteine methyltransferase; EC 2.1.1.14;; cobalamin-independent homocysteine transmethylase (EC 2.1.1.14);; cobalamin-independent homocysteine transmethylase (EC 2.1.1.14)	1045.8	TIGR01371	0.998674	2	metE: 5-methyltetrahydropteroyltriglutamate--homocysteine S-methyltransferase (EC 2.1.1.14)
Duganella sp. Root1480D1	GCF_001427305.1	met	metH	2	WP_057261110.1	methionine synthase [Duganella sp. Root1480D1]			1462	CharProtDB::CH_090726,SwissProt::P13009,ecocyc::HOMOCYSMETB12-MONOMER,metacyc::HOMOCYSMETB12-MONOMER	61.8	0.99511	2	methionine synthase; EC 2.1.1.13;; Methionine synthase; 5-methyltetrahydrofolate--homocysteine methyltransferase; Methionine synthase, vitamin-B12-dependent; MS; EC 2.1.1.13;; cobalamin-dependent methionine synthase (EC 2.1.1.13);; cobalamin-dependent methionine synthase (EC 2.1.1.13)	1683.6	TIGR02082	0.999154	2	metH: methionine synthase (EC 2.1.1.13)
Massilia sp. Root1485	GCF_001427325.1	met	metH	2	WP_056123566.1	MULTISPECIES: methionine synthase [unclassified Massilia]			1423	CharProtDB::CH_090726,SwissProt::P13009,ecocyc::HOMOCYSMETB12-MONOMER,metacyc::HOMOCYSMETB12-MONOMER	61	0.995925	2	methionine synthase; EC 2.1.1.13;; Methionine synthase; 5-methyltetrahydrofolate--homocysteine methyltransferase; Methionine synthase, vitamin-B12-dependent; MS; EC 2.1.1.13;; cobalamin-dependent methionine synthase (EC 2.1.1.13);; cobalamin-dependent methionine synthase (EC 2.1.1.13)	1666.4	TIGR02082	0.999154	2	metH: methionine synthase (EC 2.1.1.13)
Massilia sp. Root1485	GCF_001427325.1	met	metE	2	WP_056133238.1	MULTISPECIES: 5-methyltetrahydropteroyltriglutamate--homocysteine S-methyltransferase [unclassified Massilia]			781	BRENDA::P25665,CharProtDB::CH_003938,ecocyc::HOMOCYSMET-MONOMER,metacyc::HOMOCYSMET-MONOMER	54.5	0.994688	2	5-methyltetrahydropteroyltriglutamate-homocysteine S-methyltransferase (EC 2.1.1.14);; 5-methyltetrahydropteroyltriglutamate--homocysteine methyltransferase; EC 2.1.1.14;; cobalamin-independent homocysteine transmethylase (EC 2.1.1.14);; cobalamin-independent homocysteine transmethylase (EC 2.1.1.14)	1035.9	TIGR01371	0.998674	2	metE: 5-methyltetrahydropteroyltriglutamate--homocysteine S-methyltransferase (EC 2.1.1.14)
Rhizobium sp. Root149	GCF_001427345.1	met	metH	2	WP_062554750.1	methionine synthase [Rhizobium sp. Root149]			1503	CharProtDB::CH_090726,SwissProt::P13009,ecocyc::HOMOCYSMETB12-MONOMER,metacyc::HOMOCYSMETB12-MONOMER	62.8	0.99348	2	methionine synthase; EC 2.1.1.13;; Methionine synthase; 5-methyltetrahydrofolate--homocysteine methyltransferase; Methionine synthase, vitamin-B12-dependent; MS; EC 2.1.1.13;; cobalamin-dependent methionine synthase (EC 2.1.1.13);; cobalamin-dependent methionine synthase (EC 2.1.1.13)	1774.3	TIGR02082	0.999154	2	metH: methionine synthase (EC 2.1.1.13)
Rhodanobacter sp. Root561	GCF_001427365.1	met	metH	2	WP_056766038.1	methionine synthase [Rhodanobacter sp. Root561]	WP_056765662.1	homocysteine S-methyltransferase family protein [Rhodanobacter sp. Root561]	1529	CharProtDB::CH_090726,SwissProt::P13009,ecocyc::HOMOCYSMETB12-MONOMER,metacyc::HOMOCYSMETB12-MONOMER	61.1195	0.992665	2	methionine synthase; EC 2.1.1.13;; Methionine synthase; 5-methyltetrahydrofolate--homocysteine methyltransferase; Methionine synthase, vitamin-B12-dependent; MS; EC 2.1.1.13;; cobalamin-dependent methionine synthase (EC 2.1.1.13);; cobalamin-dependent methionine synthase (EC 2.1.1.13)	1222.8	TIGR02082	0.725888	1	metH: methionine synthase (EC 2.1.1.13)	SwissProt::O06745	106	26.3	0.45915
Mesorhizobium sp. Root157	GCF_001427385.1	met	split_metH_2	0	WP_056099867.1	homocysteine S-methyltransferase family protein [Mesorhizobium sp. Root157]			58.9	reanno::Phaeo:GFF1321	28.4	0.556213	0	Methionine synthase component, methyltransferase domain (EC:2.1.1.13)						BRENDA::Q9M1W4,SwissProt::Q9M1W4,metacyc::AT3G63250-MONOMER	48.5	21.5	0.768769
Mesorhizobium sp. Root157	GCF_001427385.1	met	split_metH_2	2	WP_056107166.1	betaine--homocysteine S-methyltransferase [Mesorhizobium sp. Root157]			332	reanno::Phaeo:GFF1321	52.8	0.982249	2	Methionine synthase component, methyltransferase domain (EC:2.1.1.13)						BRENDA::Q9WYA5	140	31.8	0.376302
Mesorhizobium sp. Root157	GCF_001427385.1	met	split_metH_3	2	WP_056106891.1	methyltetrahydrofolate cobalamin methyltransferase [Mesorhizobium sp. Root157]			379	reanno::Phaeo:GFF1582	60.4	0.937677	2	Methionine synthase component, pterin-binding domain (EC:2.1.1.13)						reanno::Miya:8499710	174	36.9	0.344743
Mesorhizobium sp. Root157	GCF_001427385.1	met	split_metH_1	2	WP_056106900.1	B12-binding domain-containing protein [Mesorhizobium sp. Root157]			369	reanno::Phaeo:GFF1319	81.7	0.961373	2	Methionine synthase component, B12 binding and B12-binding cap domains (EC:2.1.1.13)						BRENDA::Q8THX4	166	42	0.328051
Rhizobium sp. Root564	GCF_001427405.1	met	metH	2	WP_062426466.1	MULTISPECIES: methionine synthase [Rhizobium/Agrobacterium group]			1469	CharProtDB::CH_090726,SwissProt::P13009,ecocyc::HOMOCYSMETB12-MONOMER,metacyc::HOMOCYSMETB12-MONOMER	61.2	0.994295	2	methionine synthase; EC 2.1.1.13;; Methionine synthase; 5-methyltetrahydrofolate--homocysteine methyltransferase; Methionine synthase, vitamin-B12-dependent; MS; EC 2.1.1.13;; cobalamin-dependent methionine synthase (EC 2.1.1.13);; cobalamin-dependent methionine synthase (EC 2.1.1.13)	1765.4	TIGR02082	0.999154	2	metH: methionine synthase (EC 2.1.1.13)
Achromobacter sp. Root565	GCF_001427425.1	met	mesD	1	WP_056562305.1	uroporphyrinogen decarboxylase family protein [Achromobacter sp. Root565]			217	reanno::Korea:Ga0059261_2929	36.3	0.997076	1	oxygen-dependent methionine synthase, methyltransferase component MesD						BRENDA::Q5U9J8	143	30.3	0.967568
Achromobacter sp. Root565	GCF_001427425.1	met	mesX	2	WP_056565401.1	DUF1852 domain-containing protein [Achromobacter sp. Root565]			488	reanno::Korea:Ga0059261_2928	73.4	0.97561	2	oxygen-dependent methionine synthase, putative oxygenase component MesX
Achromobacter sp. Root565	GCF_001427425.1	met	mesD	2	WP_056565404.1	MULTISPECIES: methionine synthase [Achromobacter]			613	uniprot:Q6F6Z8	87.7	0.991279	2	SubName: Full=5-methyltetrahydropteroyltriglutamate-homocysteine methyltransferase {ECO:0000313|EMBL:CAG70167.1}; EC=2.1.1.14 {ECO:0000313|EMBL:CAG70167.1};						SwissProt::Q56837,metacyc::MONOMER-7713	143	30.6	0.962766
Achromobacter sp. Root565	GCF_001427425.1	met	metE	2	WP_056567357.1	5-methyltetrahydropteroyltriglutamate--homocysteine S-methyltransferase [Achromobacter sp. Root565]			929	BRENDA::P25665,CharProtDB::CH_003938,ecocyc::HOMOCYSMET-MONOMER,metacyc::HOMOCYSMET-MONOMER	62.2	0.990704	2	5-methyltetrahydropteroyltriglutamate-homocysteine S-methyltransferase (EC 2.1.1.14);; 5-methyltetrahydropteroyltriglutamate--homocysteine methyltransferase; EC 2.1.1.14;; cobalamin-independent homocysteine transmethylase (EC 2.1.1.14);; cobalamin-independent homocysteine transmethylase (EC 2.1.1.14)	1099.6	TIGR01371	0.998674	2	metE: 5-methyltetrahydropteroyltriglutamate--homocysteine S-methyltransferase (EC 2.1.1.14)
Achromobacter sp. Root565	GCF_001427425.1	met	metH	2	WP_056564695.1	methionine synthase [Achromobacter sp. Root565]			1447	CharProtDB::CH_090726,SwissProt::P13009,ecocyc::HOMOCYSMETB12-MONOMER,metacyc::HOMOCYSMETB12-MONOMER	61.3	0.987775	2	methionine synthase; EC 2.1.1.13;; Methionine synthase; 5-methyltetrahydrofolate--homocysteine methyltransferase; Methionine synthase, vitamin-B12-dependent; MS; EC 2.1.1.13;; cobalamin-dependent methionine synthase (EC 2.1.1.13);; cobalamin-dependent methionine synthase (EC 2.1.1.13)	1689.9	TIGR02082	0.999154	2	metH: methionine synthase (EC 2.1.1.13)
Acidovorax sp. Root568	GCF_001427445.1	met	metE	2	WP_056745935.1	5-methyltetrahydropteroyltriglutamate--homocysteine S-methyltransferase [Acidovorax sp. Root568]			855	BRENDA::P25665,CharProtDB::CH_003938,ecocyc::HOMOCYSMET-MONOMER,metacyc::HOMOCYSMET-MONOMER	57.4	0.994688	2	5-methyltetrahydropteroyltriglutamate-homocysteine S-methyltransferase (EC 2.1.1.14);; 5-methyltetrahydropteroyltriglutamate--homocysteine methyltransferase; EC 2.1.1.14;; cobalamin-independent homocysteine transmethylase (EC 2.1.1.14);; cobalamin-independent homocysteine transmethylase (EC 2.1.1.14)	1060.3	TIGR01371	0.998674	2	metE: 5-methyltetrahydropteroyltriglutamate--homocysteine S-methyltransferase (EC 2.1.1.14)
Acidovorax sp. Root568	GCF_001427445.1	met	metH	2	WP_082564833.1	methionine synthase [Acidovorax sp. Root568]	WP_056742322.1	homocysteine S-methyltransferase family protein [Acidovorax sp. Root568]	1395	CharProtDB::CH_090726,SwissProt::P13009,ecocyc::HOMOCYSMETB12-MONOMER,metacyc::HOMOCYSMETB12-MONOMER	59.5534	0.98859	2	methionine synthase; EC 2.1.1.13;; Methionine synthase; 5-methyltetrahydrofolate--homocysteine methyltransferase; Methionine synthase, vitamin-B12-dependent; MS; EC 2.1.1.13;; cobalamin-dependent methionine synthase (EC 2.1.1.13);; cobalamin-dependent methionine synthase (EC 2.1.1.13)	1186.9	TIGR02082	0.725888	1	metH: methionine synthase (EC 2.1.1.13)	SwissProt::O06745	112	26.4	0.454248
Pseudomonas sp. Root569	GCF_001427465.1	met	metH	2	WP_056846439.1	MULTISPECIES: methionine synthase [Pseudomonas]			1603	CharProtDB::CH_090726,SwissProt::P13009,ecocyc::HOMOCYSMETB12-MONOMER,metacyc::HOMOCYSMETB12-MONOMER	66.6	0.997555	2	methionine synthase; EC 2.1.1.13;; Methionine synthase; 5-methyltetrahydrofolate--homocysteine methyltransferase; Methionine synthase, vitamin-B12-dependent; MS; EC 2.1.1.13;; cobalamin-dependent methionine synthase (EC 2.1.1.13);; cobalamin-dependent methionine synthase (EC 2.1.1.13)	1759.2	TIGR02082	1	2	metH: methionine synthase (EC 2.1.1.13)
Pseudomonas sp. Root569	GCF_001427465.1	met	metE	2	WP_056846474.1	MULTISPECIES: 5-methyltetrahydropteroyltriglutamate--homocysteine S-methyltransferase [Pseudomonas]			909	BRENDA::P25665,CharProtDB::CH_003938,ecocyc::HOMOCYSMET-MONOMER,metacyc::HOMOCYSMET-MONOMER	60.8	0.990704	2	5-methyltetrahydropteroyltriglutamate-homocysteine S-methyltransferase (EC 2.1.1.14);; 5-methyltetrahydropteroyltriglutamate--homocysteine methyltransferase; EC 2.1.1.14;; cobalamin-independent homocysteine transmethylase (EC 2.1.1.14);; cobalamin-independent homocysteine transmethylase (EC 2.1.1.14)	1105.9	TIGR01371	1	2	metE: 5-methyltetrahydropteroyltriglutamate--homocysteine S-methyltransferase (EC 2.1.1.14)
Leifsonia sp. Root60	GCF_001427485.1	met	metE	2	WP_055825306.1	MULTISPECIES: 5-methyltetrahydropteroyltriglutamate--homocysteine S-methyltransferase [unclassified Leifsonia]			655	metacyc::G18NG-10711-MONOMER	49.1	0.993289	2	cobalamin-independent methionine synthase (EC 2.1.1.14)	955.6	TIGR01371	0.998674	2	metE: 5-methyltetrahydropteroyltriglutamate--homocysteine S-methyltransferase (EC 2.1.1.14)
Leifsonia sp. Root60	GCF_001427485.1	met	metH	2	WP_235492707.1	MULTISPECIES: methionine synthase [unclassified Leifsonia]			1355	metacyc::G18NG-11090-MONOMER	59	0.990172	2	cobalamin-dependent methionine synthase (EC 2.1.1.13)	1315.5	TIGR02082	0.999154	2	metH: methionine synthase (EC 2.1.1.13)
Lysobacter sp. Root604	GCF_001427505.1	met	metH	2	WP_056174529.1	MULTISPECIES: methionine synthase [unclassified Lysobacter]	WP_056174530.1	homocysteine S-methyltransferase family protein [Lysobacter sp. Root604]	1525	CharProtDB::CH_090726,SwissProt::P13009,ecocyc::HOMOCYSMETB12-MONOMER,metacyc::HOMOCYSMETB12-MONOMER	62.0837	0.99837	2	methionine synthase; EC 2.1.1.13;; Methionine synthase; 5-methyltetrahydrofolate--homocysteine methyltransferase; Methionine synthase, vitamin-B12-dependent; MS; EC 2.1.1.13;; cobalamin-dependent methionine synthase (EC 2.1.1.13);; cobalamin-dependent methionine synthase (EC 2.1.1.13)	1229.2	TIGR02082	0.728426	1	metH: methionine synthase (EC 2.1.1.13)	SwissProt::O06745	107	26	0.462418
Lysobacter sp. Root604	GCF_001427505.1	met	metE	2	WP_056179391.1	5-methyltetrahydropteroyltriglutamate--homocysteine S-methyltransferase [Lysobacter sp. Root604]			766	BRENDA::P25665,CharProtDB::CH_003938,ecocyc::HOMOCYSMET-MONOMER,metacyc::HOMOCYSMET-MONOMER	54.3	0.988048	2	5-methyltetrahydropteroyltriglutamate-homocysteine S-methyltransferase (EC 2.1.1.14);; 5-methyltetrahydropteroyltriglutamate--homocysteine methyltransferase; EC 2.1.1.14;; cobalamin-independent homocysteine transmethylase (EC 2.1.1.14);; cobalamin-independent homocysteine transmethylase (EC 2.1.1.14)	1058.7	TIGR01371	0.998674	2	metE: 5-methyltetrahydropteroyltriglutamate--homocysteine S-methyltransferase (EC 2.1.1.14)
Microbacterium sp. Root61	GCF_001427525.1	met	split_metE_2	0	WP_056223718.1	5-methyltetrahydropteroyltriglutamate--homocysteine S-methyltransferase [Microbacterium sp. Root61]			50.4	predicted:D4GW90	24.1	0.885154	0	RecName: Full=Methionine synthase {ECO:0000256|HAMAP-Rule:MF_00288}; EC=2.1.1.- {ECO:0000256|HAMAP-Rule:MF_00288}; AltName: Full=Homocysteine methyltransferase {ECO:0000256|HAMAP-Rule:MF_00288};						BRENDA::B9VTP0	45.1	22.1	0.813008
Microbacterium sp. Root61	GCF_001427525.1	met	mesD	2	WP_056225105.1	methionine synthase [Microbacterium sp. Root61]			571	reanno::Korea:Ga0059261_2929	81.9	1	2	oxygen-dependent methionine synthase, methyltransferase component MesD						SwissProt::Q56837,metacyc::MONOMER-7713	138	33.2	0.970745
Microbacterium sp. Root61	GCF_001427525.1	met	mesX	2	WP_056224257.1	DUF1852 domain-containing protein [Microbacterium sp. Root61]			429	uniprot:Q6F6Z7	64.6	0.909859	2	RecName: Full=DUF1852 domain-containing protein {ECO:0008006|Google:ProtNLM};
Nocardioides sp. Root614	GCF_001427545.1	met	metH	2	WP_268788491.1	MULTISPECIES: methionine synthase [unclassified Nocardioides]			1550	CharProtDB::CH_090726,SwissProt::P13009,ecocyc::HOMOCYSMETB12-MONOMER,metacyc::HOMOCYSMETB12-MONOMER	64.3	0.995925	2	methionine synthase; EC 2.1.1.13;; Methionine synthase; 5-methyltetrahydrofolate--homocysteine methyltransferase; Methionine synthase, vitamin-B12-dependent; MS; EC 2.1.1.13;; cobalamin-dependent methionine synthase (EC 2.1.1.13);; cobalamin-dependent methionine synthase (EC 2.1.1.13)	1718.1	TIGR02082	0.998308	2	metH: methionine synthase (EC 2.1.1.13)
Nocardioides sp. Root614	GCF_001427545.1	met	split_metH_2	0	WP_056712000.1	MULTISPECIES: homocysteine S-methyltransferase family protein [unclassified Nocardioides]			54.7	reanno::Phaeo:GFF1321	28.3	0.763314	0	Methionine synthase component, methyltransferase domain (EC:2.1.1.13)						BRENDA::Q9WYA5	41.6	28.6	0.24349
Streptomyces sp. Root63	GCF_001427565.1	met	mesD	0	WP_056706828.1	MULTISPECIES: cobalamin-independent methionine synthase II family protein [unclassified Streptomyces]			78.2	uniprot:Q6F6Z8	24.1	0.953488	0	SubName: Full=5-methyltetrahydropteroyltriglutamate-homocysteine methyltransferase {ECO:0000313|EMBL:CAG70167.1}; EC=2.1.1.14 {ECO:0000313|EMBL:CAG70167.1};						BRENDA::O50008,SwissProt::O50008	45.8	20.9	0.396078
Streptomyces sp. Root63	GCF_001427565.1	met	metE	2	WP_056697868.1	MULTISPECIES: 5-methyltetrahydropteroyltriglutamate--homocysteine S-methyltransferase [unclassified Streptomyces]			710	BRENDA::O50008,SwissProt::O50008	51.5	0.989542	2	5-methyltetrahydropteroyltriglutamate-homocysteine S-methyltransferase (EC 2.1.1.14);; 5-methyltetrahydropteroyltriglutamate--homocysteine methyltransferase 1; Cobalamin-independent methionine synthase 1; AtMS1; Vitamin-B12-independent methionine synthase 1; EC 2.1.1.14	1035.9	TIGR01371	0.998674	2	metE: 5-methyltetrahydropteroyltriglutamate--homocysteine S-methyltransferase (EC 2.1.1.14)
Streptomyces sp. Root63	GCF_001427565.1	met	metH	2	WP_050359494.1	MULTISPECIES: methionine synthase [Streptomyces]			1389	metacyc::G18NG-11090-MONOMER	59.8	0.999181	2	cobalamin-dependent methionine synthase (EC 2.1.1.13)	1412.2	TIGR02082	0.998308	2	metH: methionine synthase (EC 2.1.1.13)
Pseudoxanthomonas sp. Root630	GCF_001427585.1	met	metE	2	WP_056880014.1	5-methyltetrahydropteroyltriglutamate--homocysteine S-methyltransferase [Pseudoxanthomonas sp. Root630]			810	BRENDA::P25665,CharProtDB::CH_003938,ecocyc::HOMOCYSMET-MONOMER,metacyc::HOMOCYSMET-MONOMER	56.5	0.992032	2	5-methyltetrahydropteroyltriglutamate-homocysteine S-methyltransferase (EC 2.1.1.14);; 5-methyltetrahydropteroyltriglutamate--homocysteine methyltransferase; EC 2.1.1.14;; cobalamin-independent homocysteine transmethylase (EC 2.1.1.14);; cobalamin-independent homocysteine transmethylase (EC 2.1.1.14)	1092.3	TIGR01371	0.998674	2	metE: 5-methyltetrahydropteroyltriglutamate--homocysteine S-methyltransferase (EC 2.1.1.14)
Pseudoxanthomonas sp. Root630	GCF_001427585.1	met	metH	2	WP_056880363.1	methionine synthase [Pseudoxanthomonas sp. Root630]	WP_056880362.1	homocysteine S-methyltransferase family protein [Pseudoxanthomonas sp. Root630]	1538	CharProtDB::CH_090726,SwissProt::P13009,ecocyc::HOMOCYSMETB12-MONOMER,metacyc::HOMOCYSMETB12-MONOMER	62.9608	0.98533	2	methionine synthase; EC 2.1.1.13;; Methionine synthase; 5-methyltetrahydrofolate--homocysteine methyltransferase; Methionine synthase, vitamin-B12-dependent; MS; EC 2.1.1.13;; cobalamin-dependent methionine synthase (EC 2.1.1.13);; cobalamin-dependent methionine synthase (EC 2.1.1.13)	1223.8	TIGR02082	0.726734	1	metH: methionine synthase (EC 2.1.1.13)	SwissProt::O06745	128	28.2	0.462418
Devosia sp. Root635	GCF_001427605.1	met	split_metE_2	0	WP_056228866.1	5-methyltetrahydropteroyltriglutamate--homocysteine S-methyltransferase [Devosia sp. Root635]			67.4	predicted:D4GW90	23.4	0.809524	0	RecName: Full=Methionine synthase {ECO:0000256|HAMAP-Rule:MF_00288}; EC=2.1.1.- {ECO:0000256|HAMAP-Rule:MF_00288}; AltName: Full=Homocysteine methyltransferase {ECO:0000256|HAMAP-Rule:MF_00288};						metacyc::MONOMER-19823	63.5	24.8	0.810298
Devosia sp. Root635	GCF_001427605.1	met	metH	2	WP_056231785.1	methionine synthase [Devosia sp. Root635]			1462	CharProtDB::CH_090726,SwissProt::P13009,ecocyc::HOMOCYSMETB12-MONOMER,metacyc::HOMOCYSMETB12-MONOMER	61.6	0.98696	2	methionine synthase; EC 2.1.1.13;; Methionine synthase; 5-methyltetrahydrofolate--homocysteine methyltransferase; Methionine synthase, vitamin-B12-dependent; MS; EC 2.1.1.13;; cobalamin-dependent methionine synthase (EC 2.1.1.13);; cobalamin-dependent methionine synthase (EC 2.1.1.13)	1717.8	TIGR02082	0.999154	2	metH: methionine synthase (EC 2.1.1.13)
Rhizobium sp. Root651	GCF_001427625.1	met	metE	2	WP_046800020.1	MULTISPECIES: 5-methyltetrahydropteroyltriglutamate--homocysteine S-methyltransferase [Rhizobium/Agrobacterium group]			750	BRENDA::P25665,CharProtDB::CH_003938,ecocyc::HOMOCYSMET-MONOMER,metacyc::HOMOCYSMET-MONOMER	51.4	0.997344	2	5-methyltetrahydropteroyltriglutamate-homocysteine S-methyltransferase (EC 2.1.1.14);; 5-methyltetrahydropteroyltriglutamate--homocysteine methyltransferase; EC 2.1.1.14;; cobalamin-independent homocysteine transmethylase (EC 2.1.1.14);; cobalamin-independent homocysteine transmethylase (EC 2.1.1.14)	1108.4	TIGR01371	0.998674	2	metE: 5-methyltetrahydropteroyltriglutamate--homocysteine S-methyltransferase (EC 2.1.1.14)
Rhizobium sp. Root651	GCF_001427625.1	met	metH	2	WP_062654270.1	MULTISPECIES: methionine synthase [Rhizobium/Agrobacterium group]			1460	CharProtDB::CH_090726,SwissProt::P13009,ecocyc::HOMOCYSMETB12-MONOMER,metacyc::HOMOCYSMETB12-MONOMER	61.3	0.99185	2	methionine synthase; EC 2.1.1.13;; Methionine synthase; 5-methyltetrahydrofolate--homocysteine methyltransferase; Methionine synthase, vitamin-B12-dependent; MS; EC 2.1.1.13;; cobalamin-dependent methionine synthase (EC 2.1.1.13);; cobalamin-dependent methionine synthase (EC 2.1.1.13)	1763.3	TIGR02082	0.999154	2	metH: methionine synthase (EC 2.1.1.13)
Pseudoxanthomonas sp. Root65	GCF_001427635.1	met	metH	2	WP_055942901.1	methionine synthase [Pseudoxanthomonas sp. Root65]	WP_055942904.1	homocysteine S-methyltransferase family protein [Pseudoxanthomonas sp. Root65]	1530	CharProtDB::CH_090726,SwissProt::P13009,ecocyc::HOMOCYSMETB12-MONOMER,metacyc::HOMOCYSMETB12-MONOMER	61.9934	0.992665	2	methionine synthase; EC 2.1.1.13;; Methionine synthase; 5-methyltetrahydrofolate--homocysteine methyltransferase; Methionine synthase, vitamin-B12-dependent; MS; EC 2.1.1.13;; cobalamin-dependent methionine synthase (EC 2.1.1.13);; cobalamin-dependent methionine synthase (EC 2.1.1.13)	1234	TIGR02082	0.725888	1	metH: methionine synthase (EC 2.1.1.13)	SwissProt::O06745	121	28.4	0.462418
Caulobacter sp. Root655	GCF_001427665.1	met	metE	2	WP_056721866.1	5-methyltetrahydropteroyltriglutamate--homocysteine S-methyltransferase [Caulobacter sp. Root655]			784	BRENDA::P25665,CharProtDB::CH_003938,ecocyc::HOMOCYSMET-MONOMER,metacyc::HOMOCYSMET-MONOMER	53.3	0.998672	2	5-methyltetrahydropteroyltriglutamate-homocysteine S-methyltransferase (EC 2.1.1.14);; 5-methyltetrahydropteroyltriglutamate--homocysteine methyltransferase; EC 2.1.1.14;; cobalamin-independent homocysteine transmethylase (EC 2.1.1.14);; cobalamin-independent homocysteine transmethylase (EC 2.1.1.14)	1116.7	TIGR01371	0.998674	2	metE: 5-methyltetrahydropteroyltriglutamate--homocysteine S-methyltransferase (EC 2.1.1.14)
Caulobacter sp. Root655	GCF_001427665.1	met	metH	2	WP_056725484.1	methionine synthase [Caulobacter sp. Root655]	WP_056725478.1	homocysteine S-methyltransferase family protein [Caulobacter sp. Root655]	1447	CharProtDB::CH_090726,SwissProt::P13009,ecocyc::HOMOCYSMETB12-MONOMER,metacyc::HOMOCYSMETB12-MONOMER	60.468	0.994295	2	methionine synthase; EC 2.1.1.13;; Methionine synthase; 5-methyltetrahydrofolate--homocysteine methyltransferase; Methionine synthase, vitamin-B12-dependent; MS; EC 2.1.1.13;; cobalamin-dependent methionine synthase (EC 2.1.1.13);; cobalamin-dependent methionine synthase (EC 2.1.1.13)	1185.7	TIGR02082	0.71066	1	metH: methionine synthase (EC 2.1.1.13)		0	0	0
Caulobacter sp. Root656	GCF_001427685.1	met	metH	2	WP_057183849.1	methionine synthase [Caulobacter sp. Root656]	WP_057183852.1	5-methyltetrahydrofolate--homocysteine methyltransferase [Caulobacter sp. Root656]	1445	CharProtDB::CH_090726,SwissProt::P13009,ecocyc::HOMOCYSMETB12-MONOMER,metacyc::HOMOCYSMETB12-MONOMER	60.5961	0.994295	2	methionine synthase; EC 2.1.1.13;; Methionine synthase; 5-methyltetrahydrofolate--homocysteine methyltransferase; Methionine synthase, vitamin-B12-dependent; MS; EC 2.1.1.13;; cobalamin-dependent methionine synthase (EC 2.1.1.13);; cobalamin-dependent methionine synthase (EC 2.1.1.13)	1196.5	TIGR02082	0.71066	1	metH: methionine synthase (EC 2.1.1.13)		0	0	0
Pelomonas sp. Root662	GCF_001427705.1	met	metH	2	WP_082536147.1	MULTISPECIES: methionine synthase [unclassified Roseateles]	WP_056261188.1	MULTISPECIES: homocysteine S-methyltransferase family protein [unclassified Roseateles]	1394	CharProtDB::CH_090726,SwissProt::P13009,ecocyc::HOMOCYSMETB12-MONOMER,metacyc::HOMOCYSMETB12-MONOMER	60.126	0.991035	2	methionine synthase; EC 2.1.1.13;; Methionine synthase; 5-methyltetrahydrofolate--homocysteine methyltransferase; Methionine synthase, vitamin-B12-dependent; MS; EC 2.1.1.13;; cobalamin-dependent methionine synthase (EC 2.1.1.13);; cobalamin-dependent methionine synthase (EC 2.1.1.13)	1170.4	TIGR02082	0.726734	1	metH: methionine synthase (EC 2.1.1.13)	SwissProt::O06745	114	30.2	0.464052
Lysobacter sp. Root667	GCF_001427715.1	met	metH	2	WP_255355403.1	methionine synthase [Lysobacter sp. Root667]	WP_055906586.1	MULTISPECIES: homocysteine S-methyltransferase family protein [unclassified Lysobacter]	1516	CharProtDB::CH_090726,SwissProt::P13009,ecocyc::HOMOCYSMETB12-MONOMER,metacyc::HOMOCYSMETB12-MONOMER	61.0258	0.99837	2	methionine synthase; EC 2.1.1.13;; Methionine synthase; 5-methyltetrahydrofolate--homocysteine methyltransferase; Methionine synthase, vitamin-B12-dependent; MS; EC 2.1.1.13;; cobalamin-dependent methionine synthase (EC 2.1.1.13);; cobalamin-dependent methionine synthase (EC 2.1.1.13)	1230.7	TIGR02082	0.734349	1	metH: methionine synthase (EC 2.1.1.13)	SwissProt::O06745	107	25.8	0.462418
Streptomyces sp. Root66D1	GCF_001427745.1	met	mesB	0	WP_056567867.1	MULTISPECIES: methionine synthase [unclassified Streptomyces]			39.7	metacyc::MONOMER-21502	23	0.918129	0	[corrinoid iron-sulfur protein]-dependent methionine synthase
Streptomyces sp. Root66D1	GCF_001427745.1	met	metH	2	WP_056566323.1	MULTISPECIES: methionine synthase [unclassified Streptomyces]			1419	metacyc::G18NG-11090-MONOMER	60.5	0.999181	2	cobalamin-dependent methionine synthase (EC 2.1.1.13)	1419.1	TIGR02082	0.998308	2	metH: methionine synthase (EC 2.1.1.13)
Pseudomonas sp. Root68	GCF_001427765.1	met	metE	2	WP_056723146.1	MULTISPECIES: 5-methyltetrahydropteroyltriglutamate--homocysteine S-methyltransferase [unclassified Pseudomonas]			916	BRENDA::P25665,CharProtDB::CH_003938,ecocyc::HOMOCYSMET-MONOMER,metacyc::HOMOCYSMET-MONOMER	60.4	0.992032	2	5-methyltetrahydropteroyltriglutamate-homocysteine S-methyltransferase (EC 2.1.1.14);; 5-methyltetrahydropteroyltriglutamate--homocysteine methyltransferase; EC 2.1.1.14;; cobalamin-independent homocysteine transmethylase (EC 2.1.1.14);; cobalamin-independent homocysteine transmethylase (EC 2.1.1.14)	1112.6	TIGR01371	0.998674	2	metE: 5-methyltetrahydropteroyltriglutamate--homocysteine S-methyltransferase (EC 2.1.1.14)
Pseudomonas sp. Root68	GCF_001427765.1	met	metH	2	WP_056724404.1	MULTISPECIES: methionine synthase [unclassified Pseudomonas]			1600	CharProtDB::CH_090726,SwissProt::P13009,ecocyc::HOMOCYSMETB12-MONOMER,metacyc::HOMOCYSMETB12-MONOMER	66.5	0.997555	2	methionine synthase; EC 2.1.1.13;; Methionine synthase; 5-methyltetrahydrofolate--homocysteine methyltransferase; Methionine synthase, vitamin-B12-dependent; MS; EC 2.1.1.13;; cobalamin-dependent methionine synthase (EC 2.1.1.13);; cobalamin-dependent methionine synthase (EC 2.1.1.13)	1758.4	TIGR02082	1	2	metH: methionine synthase (EC 2.1.1.13)
Lysobacter sp. Root690	GCF_001427785.1	met	metH	2	WP_235567815.1	methionine synthase, partial [Lysobacter sp. Root690]	WP_056113993.1	homocysteine S-methyltransferase family protein [Lysobacter sp. Root690]	1255	CharProtDB::CH_090726,SwissProt::P13009,ecocyc::HOMOCYSMETB12-MONOMER,metacyc::HOMOCYSMETB12-MONOMER	61.5823	0.820701	2	methionine synthase; EC 2.1.1.13;; Methionine synthase; 5-methyltetrahydrofolate--homocysteine methyltransferase; Methionine synthase, vitamin-B12-dependent; MS; EC 2.1.1.13;; cobalamin-dependent methionine synthase (EC 2.1.1.13);; cobalamin-dependent methionine synthase (EC 2.1.1.13)	1013.2	TIGR02082	0.575296	1	metH: methionine synthase (EC 2.1.1.13)	SwissProt::O06745	115	25.9	0.455882
Lysobacter sp. Root690	GCF_001427785.1	met	metE	2	WP_056107345.1	5-methyltetrahydropteroyltriglutamate--homocysteine S-methyltransferase [Lysobacter sp. Root690]			754	BRENDA::P25665,CharProtDB::CH_003938,ecocyc::HOMOCYSMET-MONOMER,metacyc::HOMOCYSMET-MONOMER	52.9	0.988048	2	5-methyltetrahydropteroyltriglutamate-homocysteine S-methyltransferase (EC 2.1.1.14);; 5-methyltetrahydropteroyltriglutamate--homocysteine methyltransferase; EC 2.1.1.14;; cobalamin-independent homocysteine transmethylase (EC 2.1.1.14);; cobalamin-independent homocysteine transmethylase (EC 2.1.1.14)	1063.7	TIGR01371	0.998674	2	metE: 5-methyltetrahydropteroyltriglutamate--homocysteine S-methyltransferase (EC 2.1.1.14)
Nocardioides sp. Root682	GCF_001427795.1	met	split_metH_2	0	WP_056712000.1	MULTISPECIES: homocysteine S-methyltransferase family protein [unclassified Nocardioides]			54.7	reanno::Phaeo:GFF1321	28.3	0.763314	0	Methionine synthase component, methyltransferase domain (EC:2.1.1.13)						BRENDA::Q9WYA5	41.6	28.6	0.24349
Nocardioides sp. Root682	GCF_001427795.1	met	metH	2	WP_268788491.1	MULTISPECIES: methionine synthase [unclassified Nocardioides]			1550	CharProtDB::CH_090726,SwissProt::P13009,ecocyc::HOMOCYSMETB12-MONOMER,metacyc::HOMOCYSMETB12-MONOMER	64.3	0.995925	2	methionine synthase; EC 2.1.1.13;; Methionine synthase; 5-methyltetrahydrofolate--homocysteine methyltransferase; Methionine synthase, vitamin-B12-dependent; MS; EC 2.1.1.13;; cobalamin-dependent methionine synthase (EC 2.1.1.13);; cobalamin-dependent methionine synthase (EC 2.1.1.13)	1718.1	TIGR02082	0.998308	2	metH: methionine synthase (EC 2.1.1.13)
Brevundimonas sp. Root608	GCF_001427825.1	met	metH	2	WP_082560209.1	methionine synthase [Brevundimonas sp. Root608]	WP_055832619.1	homocysteine S-methyltransferase family protein [Brevundimonas sp. Root608]	1424	CharProtDB::CH_090726,SwissProt::P13009,ecocyc::HOMOCYSMETB12-MONOMER,metacyc::HOMOCYSMETB12-MONOMER	62.0092	0.99348	2	methionine synthase; EC 2.1.1.13;; Methionine synthase; 5-methyltetrahydrofolate--homocysteine methyltransferase; Methionine synthase, vitamin-B12-dependent; MS; EC 2.1.1.13;; cobalamin-dependent methionine synthase (EC 2.1.1.13);; cobalamin-dependent methionine synthase (EC 2.1.1.13)	1175.4	TIGR02082	0.711506	1	metH: methionine synthase (EC 2.1.1.13)		0	0	0
Rhodanobacter sp. Root627	GCF_001427835.1	met	metE	2	WP_056606259.1	5-methyltetrahydropteroyltriglutamate--homocysteine S-methyltransferase [Rhodanobacter sp. Root627]			757	BRENDA::P25665,CharProtDB::CH_003938,ecocyc::HOMOCYSMET-MONOMER,metacyc::HOMOCYSMET-MONOMER	53.5	0.98672	2	5-methyltetrahydropteroyltriglutamate-homocysteine S-methyltransferase (EC 2.1.1.14);; 5-methyltetrahydropteroyltriglutamate--homocysteine methyltransferase; EC 2.1.1.14;; cobalamin-independent homocysteine transmethylase (EC 2.1.1.14);; cobalamin-independent homocysteine transmethylase (EC 2.1.1.14)	1081.9	TIGR01371	0.997347	2	metE: 5-methyltetrahydropteroyltriglutamate--homocysteine S-methyltransferase (EC 2.1.1.14)
Rhodanobacter sp. Root627	GCF_001427835.1	met	metH	2	WP_056603972.1	methionine synthase [Rhodanobacter sp. Root627]	WP_056603969.1	homocysteine S-methyltransferase family protein [Rhodanobacter sp. Root627]	1544	CharProtDB::CH_090726,SwissProt::P13009,ecocyc::HOMOCYSMETB12-MONOMER,metacyc::HOMOCYSMETB12-MONOMER	62.5821	0.99022	2	methionine synthase; EC 2.1.1.13;; Methionine synthase; 5-methyltetrahydrofolate--homocysteine methyltransferase; Methionine synthase, vitamin-B12-dependent; MS; EC 2.1.1.13;; cobalamin-dependent methionine synthase (EC 2.1.1.13);; cobalamin-dependent methionine synthase (EC 2.1.1.13)	1228.2	TIGR02082	0.725888	1	metH: methionine synthase (EC 2.1.1.13)	SwissProt::O06745	107	26.4	0.455882
Altererythrobacter sp. Root672	GCF_001427865.1	met	mesD	1	WP_055924504.1	5-methyltetrahydropteroyltriglutamate--homocysteine methyltransferase [Altererythrobacter sp. Root672]			207	uniprot:Q6F6Z8	34.9	0.982558	1	SubName: Full=5-methyltetrahydropteroyltriglutamate-homocysteine methyltransferase {ECO:0000313|EMBL:CAG70167.1}; EC=2.1.1.14 {ECO:0000313|EMBL:CAG70167.1};						BRENDA::Q5U9J8	125	27.3	0.964865
Altererythrobacter sp. Root672	GCF_001427865.1	met	mesA	0	WP_055925543.1	cobalamin-independent methionine synthase II family protein [Altererythrobacter sp. Root672]			72.4	SwissProt::P55299,metacyc::MONOMER-20454	25.7	0.983819	0	Methionine synthase; Homocysteine methyltransferase; Methylcobalamin:homocysteine methyltransferase; EC 2.1.1.-;; MtrA-dependent methionine synthase						BRENDA::Q5U9J8	65.5	22.9	0.897297
Devosia sp. Root685	GCF_001427875.1	met	metE	2	WP_056311162.1	5-methyltetrahydropteroyltriglutamate--homocysteine S-methyltransferase [Devosia sp. Root685]			813	BRENDA::P25665,CharProtDB::CH_003938,ecocyc::HOMOCYSMET-MONOMER,metacyc::HOMOCYSMET-MONOMER	56.6	0.988048	2	5-methyltetrahydropteroyltriglutamate-homocysteine S-methyltransferase (EC 2.1.1.14);; 5-methyltetrahydropteroyltriglutamate--homocysteine methyltransferase; EC 2.1.1.14;; cobalamin-independent homocysteine transmethylase (EC 2.1.1.14);; cobalamin-independent homocysteine transmethylase (EC 2.1.1.14)	1106.2	TIGR01371	0.998674	2	metE: 5-methyltetrahydropteroyltriglutamate--homocysteine S-methyltransferase (EC 2.1.1.14)
Devosia sp. Root685	GCF_001427875.1	met	split_metE_2	0	WP_056310845.1	5-methyltetrahydropteroyltriglutamate--homocysteine S-methyltransferase [Devosia sp. Root685]			59.7	predicted:D4GW90	21.9	0.812325	0	RecName: Full=Methionine synthase {ECO:0000256|HAMAP-Rule:MF_00288}; EC=2.1.1.- {ECO:0000256|HAMAP-Rule:MF_00288}; AltName: Full=Homocysteine methyltransferase {ECO:0000256|HAMAP-Rule:MF_00288};						CharProtDB::CH_124367,SwissProt::Q9UT19	50.1	22.1	0.400524
Flavobacterium sp. Root420	GCF_001427905.1	met	mesX	2	WP_117595793.1	DUF1852 domain-containing protein [Flavobacterium sp. Root420]			464	uniprot:Q6F6Z7	68	0.926761	2	RecName: Full=DUF1852 domain-containing protein {ECO:0008006|Google:ProtNLM};
Flavobacterium sp. Root420	GCF_001427905.1	met	mesD	2	WP_056191677.1	methionine synthase [Flavobacterium sp. Root420]			575	uniprot:Q6F6Z8	81.1	0.985465	2	SubName: Full=5-methyltetrahydropteroyltriglutamate-homocysteine methyltransferase {ECO:0000313|EMBL:CAG70167.1}; EC=2.1.1.14 {ECO:0000313|EMBL:CAG70167.1};						SwissProt::Q56837,metacyc::MONOMER-7713	148	31.2	0.957447
Flavobacterium sp. Root420	GCF_001427905.1	met	metH	2	WP_082564278.1	methionine synthase [Flavobacterium sp. Root420]	WP_056190258.1	homocysteine S-methyltransferase family protein [Flavobacterium sp. Root420]	1441	CharProtDB::CH_090726,SwissProt::P13009,ecocyc::HOMOCYSMETB12-MONOMER,metacyc::HOMOCYSMETB12-MONOMER	60.7239	0.984515	2	methionine synthase; EC 2.1.1.13;; Methionine synthase; 5-methyltetrahydrofolate--homocysteine methyltransferase; Methionine synthase, vitamin-B12-dependent; MS; EC 2.1.1.13;; cobalamin-dependent methionine synthase (EC 2.1.1.13);; cobalamin-dependent methionine synthase (EC 2.1.1.13)	1235.4	TIGR02082	0.725042	1	metH: methionine synthase (EC 2.1.1.13)	SwissProt::O06745	122	29.9	0.45915
Flavobacterium sp. Root420	GCF_001427905.1	met	metE	2	WP_056190277.1	5-methyltetrahydropteroyltriglutamate--homocysteine S-methyltransferase [Flavobacterium sp. Root420]			760	BRENDA::P25665,CharProtDB::CH_003938,ecocyc::HOMOCYSMET-MONOMER,metacyc::HOMOCYSMET-MONOMER	51.8	0.990704	2	5-methyltetrahydropteroyltriglutamate-homocysteine S-methyltransferase (EC 2.1.1.14);; 5-methyltetrahydropteroyltriglutamate--homocysteine methyltransferase; EC 2.1.1.14;; cobalamin-independent homocysteine transmethylase (EC 2.1.1.14);; cobalamin-independent homocysteine transmethylase (EC 2.1.1.14)	1119.5	TIGR01371	0.998674	2	metE: 5-methyltetrahydropteroyltriglutamate--homocysteine S-methyltransferase (EC 2.1.1.14)
Phycicoccus sp. Root563	GCF_001427915.1	met	split_metH_2	0	WP_056914565.1	homocysteine S-methyltransferase family protein [Phycicoccus sp. Root563]			52.8	reanno::Phaeo:GFF1321	26.9	0.810651	0	Methionine synthase component, methyltransferase domain (EC:2.1.1.13)						SwissProt::O31463	51.2	22.8	0.771429
Phycicoccus sp. Root563	GCF_001427915.1	met	metH	2	WP_235530743.1	methionine synthase [Phycicoccus sp. Root563]			1533	CharProtDB::CH_090726,SwissProt::P13009,ecocyc::HOMOCYSMETB12-MONOMER,metacyc::HOMOCYSMETB12-MONOMER	62.1	0.98533	2	methionine synthase; EC 2.1.1.13;; Methionine synthase; 5-methyltetrahydrofolate--homocysteine methyltransferase; Methionine synthase, vitamin-B12-dependent; MS; EC 2.1.1.13;; cobalamin-dependent methionine synthase (EC 2.1.1.13);; cobalamin-dependent methionine synthase (EC 2.1.1.13)	1716.3	TIGR02082	0.994078	2	metH: methionine synthase (EC 2.1.1.13)
Nocardioides sp. Root151	GCF_001427925.1	met	metH	2	WP_200950018.1	methionine synthase [Nocardioides sp. Root151]			1540	CharProtDB::CH_090726,SwissProt::P13009,ecocyc::HOMOCYSMETB12-MONOMER,metacyc::HOMOCYSMETB12-MONOMER	63.7	0.99511	2	methionine synthase; EC 2.1.1.13;; Methionine synthase; 5-methyltetrahydrofolate--homocysteine methyltransferase; Methionine synthase, vitamin-B12-dependent; MS; EC 2.1.1.13;; cobalamin-dependent methionine synthase (EC 2.1.1.13);; cobalamin-dependent methionine synthase (EC 2.1.1.13)	1742.8	TIGR02082	0.998308	2	metH: methionine synthase (EC 2.1.1.13)
Nocardioides sp. Root151	GCF_001427925.1	met	split_metH_1	2	WP_200949903.1	corrinoid protein [Nocardioides sp. Root151]			203	reanno::Phaeo:GFF1319	46.6	0.948498	2	Methionine synthase component, B12 binding and B12-binding cap domains (EC:2.1.1.13)						BRENDA::Q8THX4	156	39.8	0.33439
Nocardioides sp. Root151	GCF_001427925.1	met	split_metH_3	2	WP_056890494.1	dihydropteroate synthase [Nocardioides sp. Root151]			250	reanno::Phaeo:GFF1582	43.5	0.915014	2	Methionine synthase component, pterin-binding domain (EC:2.1.1.13)						reanno::Miya:8499710	152	34.4	0.338631
Rhizobacter sp. Root16D2	GCF_001428145.1	met	mesD	2	WP_056805739.1	MULTISPECIES: methionine synthase [unclassified Rhizobacter]			413	reanno::Korea:Ga0059261_2929	61.8	0.961988	2	oxygen-dependent methionine synthase, methyltransferase component MesD						BRENDA::Q5U9J8	122	27.8	0.959459
Rhizobacter sp. Root16D2	GCF_001428145.1	met	metH	2	WP_082541789.1	MULTISPECIES: methionine synthase [unclassified Rhizobacter]	WP_056803278.1	MULTISPECIES: homocysteine S-methyltransferase family protein [unclassified Rhizobacter]	1379	CharProtDB::CH_090726,SwissProt::P13009,ecocyc::HOMOCYSMETB12-MONOMER,metacyc::HOMOCYSMETB12-MONOMER	58.7884	0.979625	2	methionine synthase; EC 2.1.1.13;; Methionine synthase; 5-methyltetrahydrofolate--homocysteine methyltransferase; Methionine synthase, vitamin-B12-dependent; MS; EC 2.1.1.13;; cobalamin-dependent methionine synthase (EC 2.1.1.13);; cobalamin-dependent methionine synthase (EC 2.1.1.13)	1190.5	TIGR02082	0.737733	1	metH: methionine synthase (EC 2.1.1.13)	SwissProt::O06745	112	29.9	0.455882
Rhizobacter sp. Root16D2	GCF_001428145.1	met	metE	2	WP_056808807.1	MULTISPECIES: 5-methyltetrahydropteroyltriglutamate--homocysteine S-methyltransferase [unclassified Rhizobacter]			820	BRENDA::P25665,CharProtDB::CH_003938,ecocyc::HOMOCYSMET-MONOMER,metacyc::HOMOCYSMET-MONOMER	56.1	0.994688	2	5-methyltetrahydropteroyltriglutamate-homocysteine S-methyltransferase (EC 2.1.1.14);; 5-methyltetrahydropteroyltriglutamate--homocysteine methyltransferase; EC 2.1.1.14;; cobalamin-independent homocysteine transmethylase (EC 2.1.1.14);; cobalamin-independent homocysteine transmethylase (EC 2.1.1.14)	1049.4	TIGR01371	0.997347	2	metE: 5-methyltetrahydropteroyltriglutamate--homocysteine S-methyltransferase (EC 2.1.1.14)
Achromobacter sp. Root170	GCF_001428165.1	met	mesX	2	WP_056320679.1	MULTISPECIES: DUF1852 domain-containing protein [Achromobacter]			474	reanno::Korea:Ga0059261_2928	71.7	0.981707	2	oxygen-dependent methionine synthase, putative oxygenase component MesX
Achromobacter sp. Root170	GCF_001428165.1	met	mesD	2	WP_056320676.1	methionine synthase [Achromobacter sp. Root170]			613	uniprot:Q6F6Z8	87.7	0.994186	2	SubName: Full=5-methyltetrahydropteroyltriglutamate-homocysteine methyltransferase {ECO:0000313|EMBL:CAG70167.1}; EC=2.1.1.14 {ECO:0000313|EMBL:CAG70167.1};						SwissProt::Q56837,metacyc::MONOMER-7713	136	29.6	0.960106
Achromobacter sp. Root170	GCF_001428165.1	met	metE	2	WP_056322769.1	MULTISPECIES: 5-methyltetrahydropteroyltriglutamate--homocysteine S-methyltransferase [Achromobacter]			924	BRENDA::P25665,CharProtDB::CH_003938,ecocyc::HOMOCYSMET-MONOMER,metacyc::HOMOCYSMET-MONOMER	61.7	0.990704	2	5-methyltetrahydropteroyltriglutamate-homocysteine S-methyltransferase (EC 2.1.1.14);; 5-methyltetrahydropteroyltriglutamate--homocysteine methyltransferase; EC 2.1.1.14;; cobalamin-independent homocysteine transmethylase (EC 2.1.1.14);; cobalamin-independent homocysteine transmethylase (EC 2.1.1.14)	1104.3	TIGR01371	0.998674	2	metE: 5-methyltetrahydropteroyltriglutamate--homocysteine S-methyltransferase (EC 2.1.1.14)
Achromobacter sp. Root170	GCF_001428165.1	met	metH	2	WP_056327620.1	methionine synthase [Achromobacter sp. Root170]			1455	CharProtDB::CH_090726,SwissProt::P13009,ecocyc::HOMOCYSMETB12-MONOMER,metacyc::HOMOCYSMETB12-MONOMER	61.4	0.987775	2	methionine synthase; EC 2.1.1.13;; Methionine synthase; 5-methyltetrahydrofolate--homocysteine methyltransferase; Methionine synthase, vitamin-B12-dependent; MS; EC 2.1.1.13;; cobalamin-dependent methionine synthase (EC 2.1.1.13);; cobalamin-dependent methionine synthase (EC 2.1.1.13)	1693.5	TIGR02082	0.999154	2	metH: methionine synthase (EC 2.1.1.13)
Mesorhizobium sp. Root695	GCF_001428185.1	met	metH	2	WP_057145991.1	methionine synthase [Mesorhizobium sp. Root695]			1471	CharProtDB::CH_090726,SwissProt::P13009,ecocyc::HOMOCYSMETB12-MONOMER,metacyc::HOMOCYSMETB12-MONOMER	61.2	0.99674	2	methionine synthase; EC 2.1.1.13;; Methionine synthase; 5-methyltetrahydrofolate--homocysteine methyltransferase; Methionine synthase, vitamin-B12-dependent; MS; EC 2.1.1.13;; cobalamin-dependent methionine synthase (EC 2.1.1.13);; cobalamin-dependent methionine synthase (EC 2.1.1.13)	1721.2	TIGR02082	0.999154	2	metH: methionine synthase (EC 2.1.1.13)
Mesorhizobium sp. Root695	GCF_001428185.1	met	split_metH_2	2	WP_057142998.1	betaine--homocysteine S-methyltransferase [Mesorhizobium sp. Root695]			326	reanno::Phaeo:GFF1321	53	0.994083	2	Methionine synthase component, methyltransferase domain (EC:2.1.1.13)						BRENDA::Q9WYA5	146	33	0.373698
Mesorhizobium sp. Root695	GCF_001428185.1	met	split_metH_1	2	WP_027029468.1	MULTISPECIES: B12-binding domain-containing protein [Mesorhizobium]			370	reanno::Phaeo:GFF1319	82.1	0.961373	2	Methionine synthase component, B12 binding and B12-binding cap domains (EC:2.1.1.13)						BRENDA::Q8THX4	162	41.1	0.328051
Mesorhizobium sp. Root695	GCF_001428185.1	met	split_metH_3	2	WP_057142966.1	MULTISPECIES: methyltetrahydrofolate cobalamin methyltransferase [Mesorhizobium]			385	reanno::Phaeo:GFF1582	61.6	0.937677	2	Methionine synthase component, pterin-binding domain (EC:2.1.1.13)						reanno::DvH:207036	176	36.7	0.366915
Mesorhizobium sp. Root172	GCF_001428205.1	met	split_metH_3	2	WP_056572581.1	MULTISPECIES: methyltetrahydrofolate cobalamin methyltransferase [Mesorhizobium]			381	reanno::Phaeo:GFF1582	61	0.937677	2	Methionine synthase component, pterin-binding domain (EC:2.1.1.13)						reanno::DvH:207036	175	36.7	0.366915
Mesorhizobium sp. Root172	GCF_001428205.1	met	split_metH_1	2	WP_027046950.1	MULTISPECIES: B12-binding domain-containing protein [Mesorhizobium]			368	reanno::Phaeo:GFF1319	81.7	0.961373	2	Methionine synthase component, B12 binding and B12-binding cap domains (EC:2.1.1.13)						BRENDA::Q8THX4	162	41.1	0.328051
Mesorhizobium sp. Root172	GCF_001428205.1	met	split_metH_2	2	WP_056573454.1	MULTISPECIES: betaine--homocysteine S-methyltransferase [Mesorhizobium]			329	reanno::Phaeo:GFF1321	53	0.994083	2	Methionine synthase component, methyltransferase domain (EC:2.1.1.13)						BRENDA::Q9WYA5	146	33.3	0.373698
Acidovorax sp. Root70	GCF_001428225.1	met	metE	2	WP_056644774.1	5-methyltetrahydropteroyltriglutamate--homocysteine S-methyltransferase [Acidovorax sp. Root70]			848	BRENDA::P25665,CharProtDB::CH_003938,ecocyc::HOMOCYSMET-MONOMER,metacyc::HOMOCYSMET-MONOMER	57.1	0.994688	2	5-methyltetrahydropteroyltriglutamate-homocysteine S-methyltransferase (EC 2.1.1.14);; 5-methyltetrahydropteroyltriglutamate--homocysteine methyltransferase; EC 2.1.1.14;; cobalamin-independent homocysteine transmethylase (EC 2.1.1.14);; cobalamin-independent homocysteine transmethylase (EC 2.1.1.14)	1057	TIGR01371	0.998674	2	metE: 5-methyltetrahydropteroyltriglutamate--homocysteine S-methyltransferase (EC 2.1.1.14)
Acidovorax sp. Root70	GCF_001428225.1	met	metH	2	WP_255357444.1	methionine synthase [Acidovorax sp. Root70]	WP_056643343.1	MULTISPECIES: homocysteine S-methyltransferase family protein [unclassified Acidovorax]	1392	CharProtDB::CH_090726,SwissProt::P13009,ecocyc::HOMOCYSMETB12-MONOMER,metacyc::HOMOCYSMETB12-MONOMER	59.2566	0.994295	2	methionine synthase; EC 2.1.1.13;; Methionine synthase; 5-methyltetrahydrofolate--homocysteine methyltransferase; Methionine synthase, vitamin-B12-dependent; MS; EC 2.1.1.13;; cobalamin-dependent methionine synthase (EC 2.1.1.13);; cobalamin-dependent methionine synthase (EC 2.1.1.13)	1184.1	TIGR02082	0.72758	1	metH: methionine synthase (EC 2.1.1.13)	SwissProt::O06745	111	26.4	0.454248
Rhodanobacter sp. Root179	GCF_001428465.1	met	metH	2	WP_056719118.1	methionine synthase [Rhodanobacter sp. Root179]	WP_056718661.1	homocysteine S-methyltransferase family protein [Rhodanobacter sp. Root179]	1532	CharProtDB::CH_090726,SwissProt::P13009,ecocyc::HOMOCYSMETB12-MONOMER,metacyc::HOMOCYSMETB12-MONOMER	61.2011	0.992665	2	methionine synthase; EC 2.1.1.13;; Methionine synthase; 5-methyltetrahydrofolate--homocysteine methyltransferase; Methionine synthase, vitamin-B12-dependent; MS; EC 2.1.1.13;; cobalamin-dependent methionine synthase (EC 2.1.1.13);; cobalamin-dependent methionine synthase (EC 2.1.1.13)	1222	TIGR02082	0.725888	1	metH: methionine synthase (EC 2.1.1.13)	SwissProt::O06745	106	26.3	0.45915
Microbacterium sp. Root180	GCF_001428485.1	met	metE	2	WP_056121048.1	5-methyltetrahydropteroyltriglutamate--homocysteine S-methyltransferase [Microbacterium sp. Root180]			671	metacyc::G18NG-10711-MONOMER	50.2	0.990604	2	cobalamin-independent methionine synthase (EC 2.1.1.14)	953.4	TIGR01371	1	2	metE: 5-methyltetrahydropteroyltriglutamate--homocysteine S-methyltransferase (EC 2.1.1.14)
Terrabacter sp. Root181	GCF_001428505.1	met	mesB	0	WP_056753587.1	MULTISPECIES: methionine synthase [unclassified Terrabacter]			43.9	metacyc::MONOMER-21502	22.6	0.94152	0	[corrinoid iron-sulfur protein]-dependent methionine synthase
Terrabacter sp. Root181	GCF_001428505.1	met	split_metH_2	0	WP_235506722.1	homocysteine S-methyltransferase family protein [Terrabacter sp. Root181]			45.4	reanno::Phaeo:GFF1321	23.2	0.568047	0	Methionine synthase component, methyltransferase domain (EC:2.1.1.13)						reanno::Miya:8499710	44.7	30	0.227384
Terrabacter sp. Root181	GCF_001428505.1	met	metH	2	WP_235506653.1	MULTISPECIES: methionine synthase [unclassified Terrabacter]			1506	CharProtDB::CH_090726,SwissProt::P13009,ecocyc::HOMOCYSMETB12-MONOMER,metacyc::HOMOCYSMETB12-MONOMER	61.7	0.98696	2	methionine synthase; EC 2.1.1.13;; Methionine synthase; 5-methyltetrahydrofolate--homocysteine methyltransferase; Methionine synthase, vitamin-B12-dependent; MS; EC 2.1.1.13;; cobalamin-dependent methionine synthase (EC 2.1.1.13);; cobalamin-dependent methionine synthase (EC 2.1.1.13)	1689.7	TIGR02082	0.99577	2	metH: methionine synthase (EC 2.1.1.13)
Flavobacterium sp. Root186	GCF_001428525.1	met	metH	2	WP_082577901.1	methionine synthase [Flavobacterium sp. Root186]	WP_056207875.1	homocysteine S-methyltransferase family protein [Flavobacterium sp. Root186]	1443	CharProtDB::CH_090726,SwissProt::P13009,ecocyc::HOMOCYSMETB12-MONOMER,metacyc::HOMOCYSMETB12-MONOMER	60.8946	0.984515	2	methionine synthase; EC 2.1.1.13;; Methionine synthase; 5-methyltetrahydrofolate--homocysteine methyltransferase; Methionine synthase, vitamin-B12-dependent; MS; EC 2.1.1.13;; cobalamin-dependent methionine synthase (EC 2.1.1.13);; cobalamin-dependent methionine synthase (EC 2.1.1.13)	1237.3	TIGR02082	0.725042	1	metH: methionine synthase (EC 2.1.1.13)	SwissProt::O06745	120	29.3	0.45915
Flavobacterium sp. Root186	GCF_001428525.1	met	metE	2	WP_056207909.1	5-methyltetrahydropteroyltriglutamate--homocysteine S-methyltransferase [Flavobacterium sp. Root186]			763	BRENDA::P25665,CharProtDB::CH_003938,ecocyc::HOMOCYSMET-MONOMER,metacyc::HOMOCYSMET-MONOMER	51.8	0.990704	2	5-methyltetrahydropteroyltriglutamate-homocysteine S-methyltransferase (EC 2.1.1.14);; 5-methyltetrahydropteroyltriglutamate--homocysteine methyltransferase; EC 2.1.1.14;; cobalamin-independent homocysteine transmethylase (EC 2.1.1.14);; cobalamin-independent homocysteine transmethylase (EC 2.1.1.14)	1124.4	TIGR01371	0.998674	2	metE: 5-methyltetrahydropteroyltriglutamate--homocysteine S-methyltransferase (EC 2.1.1.14)
Noviherbaspirillum sp. Root189	GCF_001428545.1	met	metH	2	WP_057292414.1	methionine synthase [Noviherbaspirillum sp. Root189]			1467	CharProtDB::CH_090726,SwissProt::P13009,ecocyc::HOMOCYSMETB12-MONOMER,metacyc::HOMOCYSMETB12-MONOMER	61.3	0.995925	2	methionine synthase; EC 2.1.1.13;; Methionine synthase; 5-methyltetrahydrofolate--homocysteine methyltransferase; Methionine synthase, vitamin-B12-dependent; MS; EC 2.1.1.13;; cobalamin-dependent methionine synthase (EC 2.1.1.13);; cobalamin-dependent methionine synthase (EC 2.1.1.13)	1727.3	TIGR02082	1	2	metH: methionine synthase (EC 2.1.1.13)
Nocardioides sp. Root190	GCF_001428565.1	met	metH	2	WP_056756073.1	methionine synthase [Nocardioides sp. Root190]			1550	CharProtDB::CH_090726,SwissProt::P13009,ecocyc::HOMOCYSMETB12-MONOMER,metacyc::HOMOCYSMETB12-MONOMER	64.4	0.995925	2	methionine synthase; EC 2.1.1.13;; Methionine synthase; 5-methyltetrahydrofolate--homocysteine methyltransferase; Methionine synthase, vitamin-B12-dependent; MS; EC 2.1.1.13;; cobalamin-dependent methionine synthase (EC 2.1.1.13);; cobalamin-dependent methionine synthase (EC 2.1.1.13)	1711.3	TIGR02082	0.998308	2	metH: methionine synthase (EC 2.1.1.13)
Nocardioides sp. Root190	GCF_001428565.1	met	mesB	0	WP_056751150.1	methionine synthase [Nocardioides sp. Root190]			50.4	metacyc::MONOMER-21502	22	0.950292	0	[corrinoid iron-sulfur protein]-dependent methionine synthase
Duganella sp. Root198D2	GCF_001428585.1	met	metE	2	WP_057246608.1	5-methyltetrahydropteroyltriglutamate--homocysteine S-methyltransferase [Duganella sp. Root198D2]			819	BRENDA::P25665,CharProtDB::CH_003938,ecocyc::HOMOCYSMET-MONOMER,metacyc::HOMOCYSMET-MONOMER	56.8	0.994688	2	5-methyltetrahydropteroyltriglutamate-homocysteine S-methyltransferase (EC 2.1.1.14);; 5-methyltetrahydropteroyltriglutamate--homocysteine methyltransferase; EC 2.1.1.14;; cobalamin-independent homocysteine transmethylase (EC 2.1.1.14);; cobalamin-independent homocysteine transmethylase (EC 2.1.1.14)	1049.6	TIGR01371	0.998674	2	metE: 5-methyltetrahydropteroyltriglutamate--homocysteine S-methyltransferase (EC 2.1.1.14)
Duganella sp. Root198D2	GCF_001428585.1	met	metH	2	WP_055928679.1	MULTISPECIES: methionine synthase [unclassified Duganella]			1462	CharProtDB::CH_090726,SwissProt::P13009,ecocyc::HOMOCYSMETB12-MONOMER,metacyc::HOMOCYSMETB12-MONOMER	61.7	0.99511	2	methionine synthase; EC 2.1.1.13;; Methionine synthase; 5-methyltetrahydrofolate--homocysteine methyltransferase; Methionine synthase, vitamin-B12-dependent; MS; EC 2.1.1.13;; cobalamin-dependent methionine synthase (EC 2.1.1.13);; cobalamin-dependent methionine synthase (EC 2.1.1.13)	1683.9	TIGR02082	0.999154	2	metH: methionine synthase (EC 2.1.1.13)
Sphingomonas sp. Root720	GCF_001428605.1	met	mesD	0	WP_056360401.1	MULTISPECIES: hypothetical protein [unclassified Sphingomonas]			58.2	reanno::Korea:Ga0059261_2929	23.7	0.608187	0	oxygen-dependent methionine synthase, methyltransferase component MesD						BRENDA::Q5U9J8	55.1	25.4	0.610811
Sphingomonas sp. Root720	GCF_001428605.1	met	mesD	1	WP_056354830.1	MULTISPECIES: uroporphyrinogen decarboxylase family protein [unclassified Sphingomonas]			210	uniprot:Q6F6Z8	34.4	0.994186	1	SubName: Full=5-methyltetrahydropteroyltriglutamate-homocysteine methyltransferase {ECO:0000313|EMBL:CAG70167.1}; EC=2.1.1.14 {ECO:0000313|EMBL:CAG70167.1};						SwissProt::Q56837,metacyc::MONOMER-7713	121	27.8	0.957447
Sphingomonas sp. Root720	GCF_001428605.1	met	metH	2	WP_056366121.1	MULTISPECIES: methionine synthase [unclassified Sphingomonas]	WP_056365244.1	MULTISPECIES: homocysteine S-methyltransferase family protein [unclassified Sphingomonas]	1365	CharProtDB::CH_090726,SwissProt::P13009,ecocyc::HOMOCYSMETB12-MONOMER,metacyc::HOMOCYSMETB12-MONOMER	58.9411	0.98696	2	methionine synthase; EC 2.1.1.13;; Methionine synthase; 5-methyltetrahydrofolate--homocysteine methyltransferase; Methionine synthase, vitamin-B12-dependent; MS; EC 2.1.1.13;; cobalamin-dependent methionine synthase (EC 2.1.1.13);; cobalamin-dependent methionine synthase (EC 2.1.1.13)	1164.6	TIGR02082	0.713198	1	metH: methionine synthase (EC 2.1.1.13)		0	0	0
Hydrogenophaga sp. Root209	GCF_001428625.1	met	metH	2	WP_082585468.1	methionine synthase [Hydrogenophaga sp. Root209]	WP_056264888.1	homocysteine S-methyltransferase family protein [Hydrogenophaga sp. Root209]	1418	CharProtDB::CH_090726,SwissProt::P13009,ecocyc::HOMOCYSMETB12-MONOMER,metacyc::HOMOCYSMETB12-MONOMER	59.5062	0.994295	2	methionine synthase; EC 2.1.1.13;; Methionine synthase; 5-methyltetrahydrofolate--homocysteine methyltransferase; Methionine synthase, vitamin-B12-dependent; MS; EC 2.1.1.13;; cobalamin-dependent methionine synthase (EC 2.1.1.13);; cobalamin-dependent methionine synthase (EC 2.1.1.13)	1208.8	TIGR02082	0.729272	1	metH: methionine synthase (EC 2.1.1.13)	SwissProt::O06745	123	29.1	0.462418
Hydrogenophaga sp. Root209	GCF_001428625.1	met	mesD	2	WP_056269171.1	methionine synthase [Hydrogenophaga sp. Root209]			395	reanno::Korea:Ga0059261_2929	59	0.967836	2	oxygen-dependent methionine synthase, methyltransferase component MesD						metacyc::MONOMER-19823	116	27.1	0.95935
Hydrogenophaga sp. Root209	GCF_001428625.1	met	split_metE_2	0	WP_056273526.1	5-methyltetrahydropteroyltriglutamate--homocysteine S-methyltransferase [Hydrogenophaga sp. Root209]			63.5	predicted:D4GW90	22.3	0.809524	0	RecName: Full=Methionine synthase {ECO:0000256|HAMAP-Rule:MF_00288}; EC=2.1.1.- {ECO:0000256|HAMAP-Rule:MF_00288}; AltName: Full=Homocysteine methyltransferase {ECO:0000256|HAMAP-Rule:MF_00288};						BRENDA::P82610,CharProtDB::CH_122913,SwissProt::P82610	54.3	22.2	0.422425
Acidovorax sp. Root217	GCF_001428645.1	met	metH	2	WP_082604021.1	methionine synthase [Acidovorax sp. Root217]	WP_057200298.1	MULTISPECIES: homocysteine S-methyltransferase family protein [unclassified Acidovorax]	1406	CharProtDB::CH_090726,SwissProt::P13009,ecocyc::HOMOCYSMETB12-MONOMER,metacyc::HOMOCYSMETB12-MONOMER	59.699	0.98859	2	methionine synthase; EC 2.1.1.13;; Methionine synthase; 5-methyltetrahydrofolate--homocysteine methyltransferase; Methionine synthase, vitamin-B12-dependent; MS; EC 2.1.1.13;; cobalamin-dependent methionine synthase (EC 2.1.1.13);; cobalamin-dependent methionine synthase (EC 2.1.1.13)	1186.7	TIGR02082	0.725888	1	metH: methionine synthase (EC 2.1.1.13)	SwissProt::O06745	110	26.7	0.454248
Acidovorax sp. Root217	GCF_001428645.1	met	mesX	2	WP_057203353.1	DUF1852 domain-containing protein [Acidovorax sp. Root217]			463	uniprot:Q6F6Z7	71.4	0.890141	2	RecName: Full=DUF1852 domain-containing protein {ECO:0008006|Google:ProtNLM};
Acidovorax sp. Root217	GCF_001428645.1	met	mesD	2	WP_057203354.1	methionine synthase [Acidovorax sp. Root217]			399	reanno::Korea:Ga0059261_2929	59.3	0.967836	2	oxygen-dependent methionine synthase, methyltransferase component MesD						BRENDA::Q5U9J8	133	29.1	0.959459
Acidovorax sp. Root219	GCF_001428665.1	met	mesX	2	WP_057266191.1	DUF1852 domain-containing protein [Acidovorax sp. Root219]			462	uniprot:Q6F6Z7	71.1	0.890141	2	RecName: Full=DUF1852 domain-containing protein {ECO:0008006|Google:ProtNLM};
Acidovorax sp. Root219	GCF_001428665.1	met	mesD	2	WP_057266193.1	methionine synthase [Acidovorax sp. Root219]			401	reanno::Korea:Ga0059261_2929	59.9	0.967836	2	oxygen-dependent methionine synthase, methyltransferase component MesD						BRENDA::Q5U9J8	132	28.9	0.959459
Acidovorax sp. Root219	GCF_001428665.1	met	metH	2	WP_082608051.1	methionine synthase [Acidovorax sp. Root219]	WP_057200298.1	MULTISPECIES: homocysteine S-methyltransferase family protein [unclassified Acidovorax]	1405	CharProtDB::CH_090726,SwissProt::P13009,ecocyc::HOMOCYSMETB12-MONOMER,metacyc::HOMOCYSMETB12-MONOMER	59.6263	0.98859	2	methionine synthase; EC 2.1.1.13;; Methionine synthase; 5-methyltetrahydrofolate--homocysteine methyltransferase; Methionine synthase, vitamin-B12-dependent; MS; EC 2.1.1.13;; cobalamin-dependent methionine synthase (EC 2.1.1.13);; cobalamin-dependent methionine synthase (EC 2.1.1.13)	1185.9	TIGR02082	0.725888	1	metH: methionine synthase (EC 2.1.1.13)	SwissProt::O06745	110	26.7	0.454248
Lysobacter sp. Root76	GCF_001428685.1	met	metH	2	WP_255355491.1	MULTISPECIES: methionine synthase [unclassified Lysobacter]	WP_055906586.1	MULTISPECIES: homocysteine S-methyltransferase family protein [unclassified Lysobacter]	1522	CharProtDB::CH_090726,SwissProt::P13009,ecocyc::HOMOCYSMETB12-MONOMER,metacyc::HOMOCYSMETB12-MONOMER	61.1716	0.99837	2	methionine synthase; EC 2.1.1.13;; Methionine synthase; 5-methyltetrahydrofolate--homocysteine methyltransferase; Methionine synthase, vitamin-B12-dependent; MS; EC 2.1.1.13;; cobalamin-dependent methionine synthase (EC 2.1.1.13);; cobalamin-dependent methionine synthase (EC 2.1.1.13)	1236.5	TIGR02082	0.734349	1	metH: methionine synthase (EC 2.1.1.13)	SwissProt::O06745	107	25.8	0.462418
Phenylobacterium sp. Root77	GCF_001428705.1	met	metE	2	WP_056025724.1	MULTISPECIES: 5-methyltetrahydropteroyltriglutamate--homocysteine S-methyltransferase [unclassified Phenylobacterium]			804	BRENDA::P25665,CharProtDB::CH_003938,ecocyc::HOMOCYSMET-MONOMER,metacyc::HOMOCYSMET-MONOMER	55	0.997344	2	5-methyltetrahydropteroyltriglutamate-homocysteine S-methyltransferase (EC 2.1.1.14);; 5-methyltetrahydropteroyltriglutamate--homocysteine methyltransferase; EC 2.1.1.14;; cobalamin-independent homocysteine transmethylase (EC 2.1.1.14);; cobalamin-independent homocysteine transmethylase (EC 2.1.1.14)	1131.9	TIGR01371	0.998674	2	metE: 5-methyltetrahydropteroyltriglutamate--homocysteine S-methyltransferase (EC 2.1.1.14)
Phenylobacterium sp. Root77	GCF_001428705.1	met	metH	2	WP_056015817.1	MULTISPECIES: methionine synthase [unclassified Phenylobacterium]	WP_056015820.1	MULTISPECIES: homocysteine S-methyltransferase family protein [unclassified Phenylobacterium]	1441	CharProtDB::CH_090726,SwissProt::P13009,ecocyc::HOMOCYSMETB12-MONOMER,metacyc::HOMOCYSMETB12-MONOMER	61.2644	0.992665	2	methionine synthase; EC 2.1.1.13;; Methionine synthase; 5-methyltetrahydrofolate--homocysteine methyltransferase; Methionine synthase, vitamin-B12-dependent; MS; EC 2.1.1.13;; cobalamin-dependent methionine synthase (EC 2.1.1.13);; cobalamin-dependent methionine synthase (EC 2.1.1.13)	1202.8	TIGR02082	0.71066	1	metH: methionine synthase (EC 2.1.1.13)	SwissProt::O06745	111	27.8	0.454248
Nocardioides sp. Root224	GCF_001428725.1	met	metH	2	WP_056147641.1	MULTISPECIES: methionine synthase [unclassified Nocardioides]			1476	CharProtDB::CH_090726,SwissProt::P13009,ecocyc::HOMOCYSMETB12-MONOMER,metacyc::HOMOCYSMETB12-MONOMER	61.5	0.99511	2	methionine synthase; EC 2.1.1.13;; Methionine synthase; 5-methyltetrahydrofolate--homocysteine methyltransferase; Methionine synthase, vitamin-B12-dependent; MS; EC 2.1.1.13;; cobalamin-dependent methionine synthase (EC 2.1.1.13);; cobalamin-dependent methionine synthase (EC 2.1.1.13)	1720	TIGR02082	0.999154	2	metH: methionine synthase (EC 2.1.1.13)
Nocardioides sp. Root224	GCF_001428725.1	met	split_metH_1	2	WP_056155024.1	MULTISPECIES: corrinoid protein [unclassified Nocardioides]			199	reanno::Phaeo:GFF1319	45.4	0.935622	2	Methionine synthase component, B12 binding and B12-binding cap domains (EC:2.1.1.13)						reanno::DvH:207036	159	43.6	0.251244
Nocardioides sp. Root224	GCF_001428725.1	met	split_metH_3	1	WP_056155027.1	MULTISPECIES: dihydropteroate synthase [unclassified Nocardioides]			244	reanno::Phaeo:GFF1582	50.2	0.713881	1	Methionine synthase component, pterin-binding domain (EC:2.1.1.13)						reanno::Miya:8499710	151	35.5	0.321516
Leifsonia sp. Root227	GCF_001428745.1	met	metE	2	WP_055895803.1	5-methyltetrahydropteroyltriglutamate--homocysteine S-methyltransferase [Leifsonia sp. Root227]			667	BRENDA::O50008,SwissProt::O50008	48.6	0.986928	2	5-methyltetrahydropteroyltriglutamate-homocysteine S-methyltransferase (EC 2.1.1.14);; 5-methyltetrahydropteroyltriglutamate--homocysteine methyltransferase 1; Cobalamin-independent methionine synthase 1; AtMS1; Vitamin-B12-independent methionine synthase 1; EC 2.1.1.14	984.8	TIGR01371	0.998674	2	metE: 5-methyltetrahydropteroyltriglutamate--homocysteine S-methyltransferase (EC 2.1.1.14)
Nocardioides sp. Root79	GCF_001428765.1	met	split_metH_2	0	WP_056892822.1	MULTISPECIES: homocysteine S-methyltransferase family protein [unclassified Nocardioides]			45.4	reanno::Phaeo:GFF1321	28.1	0.54142	0	Methionine synthase component, methyltransferase domain (EC:2.1.1.13)
Nocardioides sp. Root79	GCF_001428765.1	met	metH	2	WP_056893699.1	MULTISPECIES: methionine synthase [unclassified Nocardioides]			1532	CharProtDB::CH_090726,SwissProt::P13009,ecocyc::HOMOCYSMETB12-MONOMER,metacyc::HOMOCYSMETB12-MONOMER	63.4	0.995925	2	methionine synthase; EC 2.1.1.13;; Methionine synthase; 5-methyltetrahydrofolate--homocysteine methyltransferase; Methionine synthase, vitamin-B12-dependent; MS; EC 2.1.1.13;; cobalamin-dependent methionine synthase (EC 2.1.1.13);; cobalamin-dependent methionine synthase (EC 2.1.1.13)	1730.9	TIGR02082	0.999154	2	metH: methionine synthase (EC 2.1.1.13)
Ensifer sp. Root231	GCF_001428785.1	met	split_metH_2	2	WP_025427386.1	MULTISPECIES: betaine--homocysteine S-methyltransferase [Ensifer]			332	reanno::Phaeo:GFF1321	53.2	0.982249	2	Methionine synthase component, methyltransferase domain (EC:2.1.1.13)						reanno::Miya:8499710	143	34.9	0.342298
Ensifer sp. Root231	GCF_001428785.1	met	split_metH_3	2	WP_025427408.1	MULTISPECIES: methyltetrahydrofolate cobalamin methyltransferase [Ensifer]			379	reanno::Phaeo:GFF1582	62.1	0.926346	2	Methionine synthase component, pterin-binding domain (EC:2.1.1.13)						reanno::DvH:207036	172	38.1	0.355721
Ensifer sp. Root231	GCF_001428785.1	met	split_metH_1	2	WP_025427399.1	MULTISPECIES: B12-binding domain-containing protein [Ensifer]			373	reanno::Phaeo:GFF1319	81.6	0.978541	2	Methionine synthase component, B12 binding and B12-binding cap domains (EC:2.1.1.13)						BRENDA::Q8THX4	159	40.6	0.328051
Ensifer sp. Root231	GCF_001428785.1	met	metH	2	WP_025424999.1	MULTISPECIES: methionine synthase [Ensifer]			1472	CharProtDB::CH_090726,SwissProt::P13009,ecocyc::HOMOCYSMETB12-MONOMER,metacyc::HOMOCYSMETB12-MONOMER	61.7	0.99674	2	methionine synthase; EC 2.1.1.13;; Methionine synthase; 5-methyltetrahydrofolate--homocysteine methyltransferase; Methionine synthase, vitamin-B12-dependent; MS; EC 2.1.1.13;; cobalamin-dependent methionine synthase (EC 2.1.1.13);; cobalamin-dependent methionine synthase (EC 2.1.1.13)	1742.9	TIGR02082	0.999154	2	metH: methionine synthase (EC 2.1.1.13)
Ensifer sp. Root231	GCF_001428785.1	met	metE	2	WP_057221903.1	MULTISPECIES: 5-methyltetrahydropteroyltriglutamate--homocysteine S-methyltransferase [unclassified Ensifer]			786	BRENDA::P25665,CharProtDB::CH_003938,ecocyc::HOMOCYSMET-MONOMER,metacyc::HOMOCYSMET-MONOMER	53.6	0.997344	2	5-methyltetrahydropteroyltriglutamate-homocysteine S-methyltransferase (EC 2.1.1.14);; 5-methyltetrahydropteroyltriglutamate--homocysteine methyltransferase; EC 2.1.1.14;; cobalamin-independent homocysteine transmethylase (EC 2.1.1.14);; cobalamin-independent homocysteine transmethylase (EC 2.1.1.14)	1097.3	TIGR01371	0.998674	2	metE: 5-methyltetrahydropteroyltriglutamate--homocysteine S-methyltransferase (EC 2.1.1.14)
Aeromicrobium sp. Root236	GCF_001428805.1	met	metH	2	WP_082582031.1	methionine synthase [Aeromicrobium sp. Root236]			1548	CharProtDB::CH_090726,SwissProt::P13009,ecocyc::HOMOCYSMETB12-MONOMER,metacyc::HOMOCYSMETB12-MONOMER	64.1	0.98859	2	methionine synthase; EC 2.1.1.13;; Methionine synthase; 5-methyltetrahydrofolate--homocysteine methyltransferase; Methionine synthase, vitamin-B12-dependent; MS; EC 2.1.1.13;; cobalamin-dependent methionine synthase (EC 2.1.1.13);; cobalamin-dependent methionine synthase (EC 2.1.1.13)	1734	TIGR02082	0.997462	2	metH: methionine synthase (EC 2.1.1.13)
Aeromicrobium sp. Root236	GCF_001428805.1	met	mesB	0	WP_056397993.1	methionine synthase [Aeromicrobium sp. Root236]			59.7	metacyc::MONOMER-21502	25.6	0.950292	0	[corrinoid iron-sulfur protein]-dependent methionine synthase
Nocardioides sp. Root240	GCF_001428825.1	met	metH	2	WP_056893699.1	MULTISPECIES: methionine synthase [unclassified Nocardioides]			1532	CharProtDB::CH_090726,SwissProt::P13009,ecocyc::HOMOCYSMETB12-MONOMER,metacyc::HOMOCYSMETB12-MONOMER	63.4	0.995925	2	methionine synthase; EC 2.1.1.13;; Methionine synthase; 5-methyltetrahydrofolate--homocysteine methyltransferase; Methionine synthase, vitamin-B12-dependent; MS; EC 2.1.1.13;; cobalamin-dependent methionine synthase (EC 2.1.1.13);; cobalamin-dependent methionine synthase (EC 2.1.1.13)	1730.9	TIGR02082	0.999154	2	metH: methionine synthase (EC 2.1.1.13)
Nocardioides sp. Root240	GCF_001428825.1	met	split_metH_2	0	WP_056892822.1	MULTISPECIES: homocysteine S-methyltransferase family protein [unclassified Nocardioides]			45.4	reanno::Phaeo:GFF1321	28.1	0.54142	0	Methionine synthase component, methyltransferase domain (EC:2.1.1.13)
Achromobacter sp. Root83	GCF_001428845.1	met	metE	2	WP_057285046.1	5-methyltetrahydropteroyltriglutamate--homocysteine S-methyltransferase [Achromobacter sp. Root83]			916	BRENDA::P25665,CharProtDB::CH_003938,ecocyc::HOMOCYSMET-MONOMER,metacyc::HOMOCYSMET-MONOMER	61.3	0.990704	2	5-methyltetrahydropteroyltriglutamate-homocysteine S-methyltransferase (EC 2.1.1.14);; 5-methyltetrahydropteroyltriglutamate--homocysteine methyltransferase; EC 2.1.1.14;; cobalamin-independent homocysteine transmethylase (EC 2.1.1.14);; cobalamin-independent homocysteine transmethylase (EC 2.1.1.14)	1097	TIGR01371	0.998674	2	metE: 5-methyltetrahydropteroyltriglutamate--homocysteine S-methyltransferase (EC 2.1.1.14)
Achromobacter sp. Root83	GCF_001428845.1	met	mesD	2	WP_057282801.1	methionine synthase [Achromobacter sp. Root83]			623	uniprot:Q6F6Z8	88.3	0.994186	2	SubName: Full=5-methyltetrahydropteroyltriglutamate-homocysteine methyltransferase {ECO:0000313|EMBL:CAG70167.1}; EC=2.1.1.14 {ECO:0000313|EMBL:CAG70167.1};						SwissProt::Q56837,metacyc::MONOMER-7713	142	30.6	0.960106
Achromobacter sp. Root83	GCF_001428845.1	met	mesX	2	WP_057282802.1	DUF1852 domain-containing protein [Achromobacter sp. Root83]			493	reanno::Korea:Ga0059261_2928	74.9	0.984756	2	oxygen-dependent methionine synthase, putative oxygenase component MesX
Achromobacter sp. Root83	GCF_001428845.1	met	mesD	1	WP_057282672.1	uroporphyrinogen decarboxylase family protein [Achromobacter sp. Root83]			210	reanno::Korea:Ga0059261_2929	35.4	0.997076	1	oxygen-dependent methionine synthase, methyltransferase component MesD						BRENDA::Q5U9J8	140	29.8	0.967568
Achromobacter sp. Root83	GCF_001428845.1	met	metH	2	WP_057283434.1	methionine synthase [Achromobacter sp. Root83]			1440	CharProtDB::CH_090726,SwissProt::P13009,ecocyc::HOMOCYSMETB12-MONOMER,metacyc::HOMOCYSMETB12-MONOMER	61.1	0.987775	2	methionine synthase; EC 2.1.1.13;; Methionine synthase; 5-methyltetrahydrofolate--homocysteine methyltransferase; Methionine synthase, vitamin-B12-dependent; MS; EC 2.1.1.13;; cobalamin-dependent methionine synthase (EC 2.1.1.13);; cobalamin-dependent methionine synthase (EC 2.1.1.13)	1676.9	TIGR02082	0.999154	2	metH: methionine synthase (EC 2.1.1.13)
Sphingomonas sp. Root241	GCF_001428865.1	met	metE	2	WP_056614096.1	5-methyltetrahydropteroyltriglutamate--homocysteine S-methyltransferase [Sphingomonas sp. Root241]			781	BRENDA::P25665,CharProtDB::CH_003938,ecocyc::HOMOCYSMET-MONOMER,metacyc::HOMOCYSMET-MONOMER	54.3	0.997344	2	5-methyltetrahydropteroyltriglutamate-homocysteine S-methyltransferase (EC 2.1.1.14);; 5-methyltetrahydropteroyltriglutamate--homocysteine methyltransferase; EC 2.1.1.14;; cobalamin-independent homocysteine transmethylase (EC 2.1.1.14);; cobalamin-independent homocysteine transmethylase (EC 2.1.1.14)	1067.3	TIGR01371	0.998674	2	metE: 5-methyltetrahydropteroyltriglutamate--homocysteine S-methyltransferase (EC 2.1.1.14)
Sphingomonas sp. Root241	GCF_001428865.1	met	metH	2	WP_056617404.1	methionine synthase [Sphingomonas sp. Root241]	WP_056617401.1	homocysteine S-methyltransferase family protein [Sphingomonas sp. Root241]	1377	CharProtDB::CH_090726,SwissProt::P13009,ecocyc::HOMOCYSMETB12-MONOMER,metacyc::HOMOCYSMETB12-MONOMER	59.8374	0.987775	2	methionine synthase; EC 2.1.1.13;; Methionine synthase; 5-methyltetrahydrofolate--homocysteine methyltransferase; Methionine synthase, vitamin-B12-dependent; MS; EC 2.1.1.13;; cobalamin-dependent methionine synthase (EC 2.1.1.13);; cobalamin-dependent methionine synthase (EC 2.1.1.13)	1165.4	TIGR02082	0.715736	1	metH: methionine synthase (EC 2.1.1.13)	SwissProt::O06745	122	29.6	0.477124
Streptomyces sp. Root264	GCF_001428885.1	met	metH	2	WP_057579637.1	MULTISPECIES: methionine synthase [unclassified Streptomyces]			1384	metacyc::G18NG-11090-MONOMER	59.4	0.995086	2	cobalamin-dependent methionine synthase (EC 2.1.1.13)	1415.5	TIGR02082	0.998308	2	metH: methionine synthase (EC 2.1.1.13)
Streptomyces sp. Root264	GCF_001428885.1	met	mesB	0	WP_057584917.1	MULTISPECIES: methionine synthase [unclassified Streptomyces]			37.7	metacyc::MONOMER-21502	23.7	0.935673	0	[corrinoid iron-sulfur protein]-dependent methionine synthase
Mycobacterium sp. Root265	GCF_001428895.1	met	metE	2	WP_057170401.1	5-methyltetrahydropteroyltriglutamate--homocysteine S-methyltransferase [Mycobacterium sp. Root265]			734	metacyc::G18NG-10711-MONOMER	54.9	0.985235	2	cobalamin-independent methionine synthase (EC 2.1.1.14)	1064.2	TIGR01371	0.998674	2	metE: 5-methyltetrahydropteroyltriglutamate--homocysteine S-methyltransferase (EC 2.1.1.14)
Mycobacterium sp. Root265	GCF_001428895.1	met	metH	2	WP_235570679.1	methionine synthase [Mycobacterium sp. Root265]			1542	CharProtDB::CH_090726,SwissProt::P13009,ecocyc::HOMOCYSMETB12-MONOMER,metacyc::HOMOCYSMETB12-MONOMER	64	0.98696	2	methionine synthase; EC 2.1.1.13;; Methionine synthase; 5-methyltetrahydrofolate--homocysteine methyltransferase; Methionine synthase, vitamin-B12-dependent; MS; EC 2.1.1.13;; cobalamin-dependent methionine synthase (EC 2.1.1.13);; cobalamin-dependent methionine synthase (EC 2.1.1.13)	1720.9	TIGR02082	0.99577	2	metH: methionine synthase (EC 2.1.1.13)
Rhizobium sp. Root268	GCF_001428925.1	met	split_metH_3	2	WP_056325465.1	MULTISPECIES: methyltetrahydrofolate cobalamin methyltransferase [unclassified Rhizobium]			373	reanno::Phaeo:GFF1582	61.7	0.923513	2	Methionine synthase component, pterin-binding domain (EC:2.1.1.13)						reanno::DvH:207036	165	35	0.355721
Rhizobium sp. Root268	GCF_001428925.1	met	split_metH_1	2	WP_056325482.1	MULTISPECIES: B12-binding domain-containing protein [unclassified Rhizobium]			375	reanno::Phaeo:GFF1319	82.4	0.974249	2	Methionine synthase component, B12 binding and B12-binding cap domains (EC:2.1.1.13)						BRENDA::Q8THX4	163	40.6	0.328051
Rhizobium sp. Root268	GCF_001428925.1	met	metH	2	WP_056323277.1	MULTISPECIES: methionine synthase [unclassified Rhizobium]			1479	CharProtDB::CH_090726,SwissProt::P13009,ecocyc::HOMOCYSMETB12-MONOMER,metacyc::HOMOCYSMETB12-MONOMER	62.5	0.99674	2	methionine synthase; EC 2.1.1.13;; Methionine synthase; 5-methyltetrahydrofolate--homocysteine methyltransferase; Methionine synthase, vitamin-B12-dependent; MS; EC 2.1.1.13;; cobalamin-dependent methionine synthase (EC 2.1.1.13);; cobalamin-dependent methionine synthase (EC 2.1.1.13)	1745.7	TIGR02082	0.999154	2	metH: methionine synthase (EC 2.1.1.13)
Rhizobium sp. Root268	GCF_001428925.1	met	split_metH_2	2	WP_056325500.1	MULTISPECIES: betaine--homocysteine S-methyltransferase [unclassified Rhizobium]			334	reanno::Phaeo:GFF1321	53	0.994083	2	Methionine synthase component, methyltransferase domain (EC:2.1.1.13)						reanno::Miya:8499710	147	34.5	0.348411
Oerskovia sp. Root918	GCF_001428945.1	met	metH	2	WP_056650191.1	methionine synthase [Oerskovia sp. Root918]			1409	metacyc::G18NG-11090-MONOMER	60.9	0.990991	2	cobalamin-dependent methionine synthase (EC 2.1.1.13)	1390.3	TIGR02082	0.999154	2	metH: methionine synthase (EC 2.1.1.13)
Oerskovia sp. Root918	GCF_001428945.1	met	metE	2	WP_056648338.1	5-methyltetrahydropteroyltriglutamate--homocysteine S-methyltransferase [Oerskovia sp. Root918]			662	metacyc::G18NG-10711-MONOMER	49.6	0.989262	2	cobalamin-independent methionine synthase (EC 2.1.1.14)	949.7	TIGR01371	1	2	metE: 5-methyltetrahydropteroyltriglutamate--homocysteine S-methyltransferase (EC 2.1.1.14)
Acidovorax sp. Root275	GCF_001428965.1	met	mesD	2	WP_057229497.1	MULTISPECIES: methionine synthase [unclassified Acidovorax]			403	reanno::Korea:Ga0059261_2929	59.8	0.979532	2	oxygen-dependent methionine synthase, methyltransferase component MesD						BRENDA::Q5U9J8	132	29	0.964865
Acidovorax sp. Root275	GCF_001428965.1	met	mesX	2	WP_057229499.1	DUF1852 domain-containing protein [Acidovorax sp. Root275]			462	reanno::Korea:Ga0059261_2928	69.6	0.981707	2	oxygen-dependent methionine synthase, putative oxygenase component MesX
Acidovorax sp. Root275	GCF_001428965.1	met	metE	2	WP_057224578.1	5-methyltetrahydropteroyltriglutamate--homocysteine S-methyltransferase [Acidovorax sp. Root275]			842	BRENDA::P25665,CharProtDB::CH_003938,ecocyc::HOMOCYSMET-MONOMER,metacyc::HOMOCYSMET-MONOMER	57.1	0.994688	2	5-methyltetrahydropteroyltriglutamate-homocysteine S-methyltransferase (EC 2.1.1.14);; 5-methyltetrahydropteroyltriglutamate--homocysteine methyltransferase; EC 2.1.1.14;; cobalamin-independent homocysteine transmethylase (EC 2.1.1.14);; cobalamin-independent homocysteine transmethylase (EC 2.1.1.14)	1056.1	TIGR01371	0.998674	2	metE: 5-methyltetrahydropteroyltriglutamate--homocysteine S-methyltransferase (EC 2.1.1.14)
Acidovorax sp. Root275	GCF_001428965.1	met	metH	2	WP_241777045.1	methionine synthase [Acidovorax sp. Root275]	WP_057228052.1	homocysteine S-methyltransferase family protein [Acidovorax sp. Root275]	1404	CharProtDB::CH_090726,SwissProt::P13009,ecocyc::HOMOCYSMETB12-MONOMER,metacyc::HOMOCYSMETB12-MONOMER	59.8626	0.98859	2	methionine synthase; EC 2.1.1.13;; Methionine synthase; 5-methyltetrahydrofolate--homocysteine methyltransferase; Methionine synthase, vitamin-B12-dependent; MS; EC 2.1.1.13;; cobalamin-dependent methionine synthase (EC 2.1.1.13);; cobalamin-dependent methionine synthase (EC 2.1.1.13)	1194.7	TIGR02082	0.72335	1	metH: methionine synthase (EC 2.1.1.13)	SwissProt::O06745	110	26.4	0.45915
Microbacterium sp. Root280D1	GCF_001428975.1	met	mesD	2	WP_157538097.1	MULTISPECIES: methionine synthase [unclassified Microbacterium]			550	reanno::Korea:Ga0059261_2929	80	0.994152	2	oxygen-dependent methionine synthase, methyltransferase component MesD						BRENDA::Q5U9J8	140	32.2	0.964865
Microbacterium sp. Root280D1	GCF_001428975.1	met	mesX	2	WP_056277081.1	MULTISPECIES: putative oxygenase MesX [unclassified Microbacterium]			414	uniprot:Q6F6Z7	63	0.909859	2	RecName: Full=DUF1852 domain-containing protein {ECO:0008006|Google:ProtNLM};
Ensifer sp. Root954	GCF_001429005.1	met	split_metH_2	2	WP_060520605.1	MULTISPECIES: betaine--homocysteine S-methyltransferase [Ensifer]			335	reanno::Phaeo:GFF1321	53.6	0.97929	2	Methionine synthase component, methyltransferase domain (EC:2.1.1.13)						reanno::DvH:207036	142	37.1	0.339552
Ensifer sp. Root954	GCF_001429005.1	met	split_metH_1	2	WP_034788208.1	MULTISPECIES: B12-binding domain-containing protein [Ensifer]			374	reanno::Phaeo:GFF1319	81.5	0.974249	2	Methionine synthase component, B12 binding and B12-binding cap domains (EC:2.1.1.13)						BRENDA::Q8THX4	161	40.6	0.328051
Ensifer sp. Root954	GCF_001429005.1	met	metE	2	WP_060521952.1	MULTISPECIES: 5-methyltetrahydropteroyltriglutamate--homocysteine S-methyltransferase [unclassified Ensifer]			807	BRENDA::P25665,CharProtDB::CH_003938,ecocyc::HOMOCYSMET-MONOMER,metacyc::HOMOCYSMET-MONOMER	54.6	0.997344	2	5-methyltetrahydropteroyltriglutamate-homocysteine S-methyltransferase (EC 2.1.1.14);; 5-methyltetrahydropteroyltriglutamate--homocysteine methyltransferase; EC 2.1.1.14;; cobalamin-independent homocysteine transmethylase (EC 2.1.1.14);; cobalamin-independent homocysteine transmethylase (EC 2.1.1.14)	1099.8	TIGR01371	0.998674	2	metE: 5-methyltetrahydropteroyltriglutamate--homocysteine S-methyltransferase (EC 2.1.1.14)
Ensifer sp. Root954	GCF_001429005.1	met	split_metH_3	2	WP_034788171.1	MULTISPECIES: methyltetrahydrofolate cobalamin methyltransferase [Ensifer]			395	reanno::Phaeo:GFF1582	64.5	0.926346	2	Methionine synthase component, pterin-binding domain (EC:2.1.1.13)						reanno::DvH:207036	171	37.4	0.359453
Ensifer sp. Root954	GCF_001429005.1	met	metH	2	WP_060521354.1	MULTISPECIES: methionine synthase [unclassified Ensifer]			1466	CharProtDB::CH_090726,SwissProt::P13009,ecocyc::HOMOCYSMETB12-MONOMER,metacyc::HOMOCYSMETB12-MONOMER	61.3	0.995925	2	methionine synthase; EC 2.1.1.13;; Methionine synthase; 5-methyltetrahydrofolate--homocysteine methyltransferase; Methionine synthase, vitamin-B12-dependent; MS; EC 2.1.1.13;; cobalamin-dependent methionine synthase (EC 2.1.1.13);; cobalamin-dependent methionine synthase (EC 2.1.1.13)	1735.4	TIGR02082	0.999154	2	metH: methionine synthase (EC 2.1.1.13)
Phenylobacterium sp. Root700	GCF_001429025.1	met	metE	2	WP_056733606.1	5-methyltetrahydropteroyltriglutamate--homocysteine S-methyltransferase [Phenylobacterium sp. Root700]			778	BRENDA::P25665,CharProtDB::CH_003938,ecocyc::HOMOCYSMET-MONOMER,metacyc::HOMOCYSMET-MONOMER	53.2	0.997344	2	5-methyltetrahydropteroyltriglutamate-homocysteine S-methyltransferase (EC 2.1.1.14);; 5-methyltetrahydropteroyltriglutamate--homocysteine methyltransferase; EC 2.1.1.14;; cobalamin-independent homocysteine transmethylase (EC 2.1.1.14);; cobalamin-independent homocysteine transmethylase (EC 2.1.1.14)	1093.5	TIGR01371	0.998674	2	metE: 5-methyltetrahydropteroyltriglutamate--homocysteine S-methyltransferase (EC 2.1.1.14)
Phenylobacterium sp. Root700	GCF_001429025.1	met	metH	2	WP_056733034.1	methionine synthase [Phenylobacterium sp. Root700]	WP_056733038.1	MULTISPECIES: homocysteine S-methyltransferase family protein [unclassified Phenylobacterium]	1460	CharProtDB::CH_090726,SwissProt::P13009,ecocyc::HOMOCYSMETB12-MONOMER,metacyc::HOMOCYSMETB12-MONOMER	61.876	0.99185	2	methionine synthase; EC 2.1.1.13;; Methionine synthase; 5-methyltetrahydrofolate--homocysteine methyltransferase; Methionine synthase, vitamin-B12-dependent; MS; EC 2.1.1.13;; cobalamin-dependent methionine synthase (EC 2.1.1.13);; cobalamin-dependent methionine synthase (EC 2.1.1.13)	1199.8	TIGR02082	0.71066	1	metH: methionine synthase (EC 2.1.1.13)	SwissProt::O06745	109	28.5	0.468954
Pseudomonas sp. Root71	GCF_001429045.1	met	metH	2	WP_056724404.1	MULTISPECIES: methionine synthase [unclassified Pseudomonas]			1600	CharProtDB::CH_090726,SwissProt::P13009,ecocyc::HOMOCYSMETB12-MONOMER,metacyc::HOMOCYSMETB12-MONOMER	66.5	0.997555	2	methionine synthase; EC 2.1.1.13;; Methionine synthase; 5-methyltetrahydrofolate--homocysteine methyltransferase; Methionine synthase, vitamin-B12-dependent; MS; EC 2.1.1.13;; cobalamin-dependent methionine synthase (EC 2.1.1.13);; cobalamin-dependent methionine synthase (EC 2.1.1.13)	1758.4	TIGR02082	1	2	metH: methionine synthase (EC 2.1.1.13)
Pseudomonas sp. Root71	GCF_001429045.1	met	metE	2	WP_056723146.1	MULTISPECIES: 5-methyltetrahydropteroyltriglutamate--homocysteine S-methyltransferase [unclassified Pseudomonas]			916	BRENDA::P25665,CharProtDB::CH_003938,ecocyc::HOMOCYSMET-MONOMER,metacyc::HOMOCYSMET-MONOMER	60.4	0.992032	2	5-methyltetrahydropteroyltriglutamate-homocysteine S-methyltransferase (EC 2.1.1.14);; 5-methyltetrahydropteroyltriglutamate--homocysteine methyltransferase; EC 2.1.1.14;; cobalamin-independent homocysteine transmethylase (EC 2.1.1.14);; cobalamin-independent homocysteine transmethylase (EC 2.1.1.14)	1112.6	TIGR01371	0.998674	2	metE: 5-methyltetrahydropteroyltriglutamate--homocysteine S-methyltransferase (EC 2.1.1.14)
Sphingomonas sp. Root710	GCF_001429065.1	met	metH	2	WP_056380551.1	methionine synthase [Sphingomonas sp. Root710]	WP_056380552.1	homocysteine S-methyltransferase family protein [Sphingomonas sp. Root710]	1377	CharProtDB::CH_090726,SwissProt::P13009,ecocyc::HOMOCYSMETB12-MONOMER,metacyc::HOMOCYSMETB12-MONOMER	59.837	0.98533	2	methionine synthase; EC 2.1.1.13;; Methionine synthase; 5-methyltetrahydrofolate--homocysteine methyltransferase; Methionine synthase, vitamin-B12-dependent; MS; EC 2.1.1.13;; cobalamin-dependent methionine synthase (EC 2.1.1.13);; cobalamin-dependent methionine synthase (EC 2.1.1.13)	1148	TIGR02082	0.713198	1	metH: methionine synthase (EC 2.1.1.13)	SwissProt::O06745	104	26.1	0.454248
Rhizobium sp. Root73	GCF_001429075.1	met	split_metH_1	2	WP_060502425.1	MULTISPECIES: B12-binding domain-containing protein [unclassified Rhizobium]			313	reanno::Phaeo:GFF1319	69.8	0.995708	2	Methionine synthase component, B12 binding and B12-binding cap domains (EC:2.1.1.13)						metacyc::MONOMER-21033	154	41.2	0.976852
Rhizobium sp. Root73	GCF_001429075.1	met	split_metH_1	2	WP_060506202.1	MULTISPECIES: B12-binding domain-containing protein [unclassified Rhizobium]			373	reanno::Phaeo:GFF1319	81.5	0.974249	2	Methionine synthase component, B12 binding and B12-binding cap domains (EC:2.1.1.13)						BRENDA::Q8THX4	159	40.9	0.321712
Rhizobium sp. Root73	GCF_001429075.1	met	split_metH_2	2	WP_060506210.1	MULTISPECIES: betaine--homocysteine S-methyltransferase [unclassified Rhizobium]			340	reanno::Phaeo:GFF1321	54.5	0.994083	2	Methionine synthase component, methyltransferase domain (EC:2.1.1.13)						reanno::DvH:207036	143	33.6	0.380597
Rhizobium sp. Root73	GCF_001429075.1	met	metH	2	WP_060502819.1	MULTISPECIES: methionine synthase [unclassified Rhizobium]			1476	CharProtDB::CH_090726,SwissProt::P13009,ecocyc::HOMOCYSMETB12-MONOMER,metacyc::HOMOCYSMETB12-MONOMER	61.6	0.99674	2	methionine synthase; EC 2.1.1.13;; Methionine synthase; 5-methyltetrahydrofolate--homocysteine methyltransferase; Methionine synthase, vitamin-B12-dependent; MS; EC 2.1.1.13;; cobalamin-dependent methionine synthase (EC 2.1.1.13);; cobalamin-dependent methionine synthase (EC 2.1.1.13)	1743	TIGR02082	0.999154	2	metH: methionine synthase (EC 2.1.1.13)
Rhizobium sp. Root73	GCF_001429075.1	met	split_metH_3	2	WP_060506195.1	MULTISPECIES: methyltetrahydrofolate cobalamin methyltransferase [unclassified Rhizobium]			376	reanno::Phaeo:GFF1582	61.3	0.923513	2	Methionine synthase component, pterin-binding domain (EC:2.1.1.13)						reanno::DvH:207036	169	37.5	0.364428
Sphingopyxis sp. Root214	GCF_001429105.1	met	mesD	1	WP_082521623.1	MULTISPECIES: cobalamin-independent methionine synthase II family protein [unclassified Sphingopyxis]			212	uniprot:Q6F6Z8	34	0.979651	1	SubName: Full=5-methyltetrahydropteroyltriglutamate-homocysteine methyltransferase {ECO:0000313|EMBL:CAG70167.1}; EC=2.1.1.14 {ECO:0000313|EMBL:CAG70167.1};						metacyc::MONOMER-19823	125	29.5	0.96748
Sphingopyxis sp. Root214	GCF_001429105.1	met	metH	2	WP_056372146.1	MULTISPECIES: methionine synthase [unclassified Sphingopyxis]	WP_056372150.1	MULTISPECIES: homocysteine S-methyltransferase family protein [unclassified Sphingopyxis]	1353	CharProtDB::CH_090726,SwissProt::P13009,ecocyc::HOMOCYSMETB12-MONOMER,metacyc::HOMOCYSMETB12-MONOMER	58.9802	0.992665	2	methionine synthase; EC 2.1.1.13;; Methionine synthase; 5-methyltetrahydrofolate--homocysteine methyltransferase; Methionine synthase, vitamin-B12-dependent; MS; EC 2.1.1.13;; cobalamin-dependent methionine synthase (EC 2.1.1.13);; cobalamin-dependent methionine synthase (EC 2.1.1.13)	1116.7	TIGR02082	0.715736	1	metH: methionine synthase (EC 2.1.1.13)	SwissProt::O06745	99	26.7	0.468954
Ensifer sp. Root74	GCF_001429125.1	met	split_metH_3	2	WP_034788171.1	MULTISPECIES: methyltetrahydrofolate cobalamin methyltransferase [Ensifer]			395	reanno::Phaeo:GFF1582	64.5	0.926346	2	Methionine synthase component, pterin-binding domain (EC:2.1.1.13)						reanno::DvH:207036	171	37.4	0.359453
Ensifer sp. Root74	GCF_001429125.1	met	metH	2	WP_060521354.1	MULTISPECIES: methionine synthase [unclassified Ensifer]			1466	CharProtDB::CH_090726,SwissProt::P13009,ecocyc::HOMOCYSMETB12-MONOMER,metacyc::HOMOCYSMETB12-MONOMER	61.3	0.995925	2	methionine synthase; EC 2.1.1.13;; Methionine synthase; 5-methyltetrahydrofolate--homocysteine methyltransferase; Methionine synthase, vitamin-B12-dependent; MS; EC 2.1.1.13;; cobalamin-dependent methionine synthase (EC 2.1.1.13);; cobalamin-dependent methionine synthase (EC 2.1.1.13)	1735.4	TIGR02082	0.999154	2	metH: methionine synthase (EC 2.1.1.13)
Ensifer sp. Root74	GCF_001429125.1	met	split_metH_1	2	WP_034788208.1	MULTISPECIES: B12-binding domain-containing protein [Ensifer]			374	reanno::Phaeo:GFF1319	81.5	0.974249	2	Methionine synthase component, B12 binding and B12-binding cap domains (EC:2.1.1.13)						BRENDA::Q8THX4	161	40.6	0.328051
Ensifer sp. Root74	GCF_001429125.1	met	metE	2	WP_060521952.1	MULTISPECIES: 5-methyltetrahydropteroyltriglutamate--homocysteine S-methyltransferase [unclassified Ensifer]			807	BRENDA::P25665,CharProtDB::CH_003938,ecocyc::HOMOCYSMET-MONOMER,metacyc::HOMOCYSMET-MONOMER	54.6	0.997344	2	5-methyltetrahydropteroyltriglutamate-homocysteine S-methyltransferase (EC 2.1.1.14);; 5-methyltetrahydropteroyltriglutamate--homocysteine methyltransferase; EC 2.1.1.14;; cobalamin-independent homocysteine transmethylase (EC 2.1.1.14);; cobalamin-independent homocysteine transmethylase (EC 2.1.1.14)	1099.8	TIGR01371	0.998674	2	metE: 5-methyltetrahydropteroyltriglutamate--homocysteine S-methyltransferase (EC 2.1.1.14)
Ensifer sp. Root74	GCF_001429125.1	met	split_metH_2	2	WP_060520605.1	MULTISPECIES: betaine--homocysteine S-methyltransferase [Ensifer]			335	reanno::Phaeo:GFF1321	53.6	0.97929	2	Methionine synthase component, methyltransferase domain (EC:2.1.1.13)						reanno::DvH:207036	142	37.1	0.339552
Oerskovia sp. Root22	GCF_001429135.1	met	metE	2	WP_056764834.1	5-methyltetrahydropteroyltriglutamate--homocysteine S-methyltransferase [Oerskovia sp. Root22]			665	BRENDA::O50008,SwissProt::O50008	48	0.989542	2	5-methyltetrahydropteroyltriglutamate-homocysteine S-methyltransferase (EC 2.1.1.14);; 5-methyltetrahydropteroyltriglutamate--homocysteine methyltransferase 1; Cobalamin-independent methionine synthase 1; AtMS1; Vitamin-B12-independent methionine synthase 1; EC 2.1.1.14	961.3	TIGR01371	1	2	metE: 5-methyltetrahydropteroyltriglutamate--homocysteine S-methyltransferase (EC 2.1.1.14)
Oerskovia sp. Root22	GCF_001429135.1	met	metH	2	WP_056763539.1	methionine synthase [Oerskovia sp. Root22]			1406	metacyc::G18NG-11090-MONOMER	60.8	0.990991	2	cobalamin-dependent methionine synthase (EC 2.1.1.13)	1390.2	TIGR02082	0.999154	2	metH: methionine synthase (EC 2.1.1.13)
Agromyces sp. Root81	GCF_001429165.1	met	metH	2	WP_200953268.1	methionine synthase [Agromyces sp. Root81]			1374	metacyc::G18NG-11090-MONOMER	60.1	0.988534	2	cobalamin-dependent methionine synthase (EC 2.1.1.13)	1349.7	TIGR02082	0.998308	2	metH: methionine synthase (EC 2.1.1.13)
Agromyces sp. Root81	GCF_001429165.1	met	metE	2	WP_056657913.1	5-methyltetrahydropteroyltriglutamate--homocysteine S-methyltransferase [Agromyces sp. Root81]			684	metacyc::G18NG-10711-MONOMER	51.4	0.993289	2	cobalamin-independent methionine synthase (EC 2.1.1.14)	976.1	TIGR01371	0.998674	2	metE: 5-methyltetrahydropteroyltriglutamate--homocysteine S-methyltransferase (EC 2.1.1.14)
Terrabacter sp. Root85	GCF_001429185.1	met	mesB	0	WP_056824402.1	methionine synthase [Terrabacter sp. Root85]			44.7	metacyc::MONOMER-21502	22.7	0.94152	0	[corrinoid iron-sulfur protein]-dependent methionine synthase
Terrabacter sp. Root85	GCF_001429185.1	met	metH	2	WP_235508665.1	methionine synthase [Terrabacter sp. Root85]			1512	CharProtDB::CH_090726,SwissProt::P13009,ecocyc::HOMOCYSMETB12-MONOMER,metacyc::HOMOCYSMETB12-MONOMER	61.9	0.98696	2	methionine synthase; EC 2.1.1.13;; Methionine synthase; 5-methyltetrahydrofolate--homocysteine methyltransferase; Methionine synthase, vitamin-B12-dependent; MS; EC 2.1.1.13;; cobalamin-dependent methionine synthase (EC 2.1.1.13);; cobalamin-dependent methionine synthase (EC 2.1.1.13)	1693.3	TIGR02082	0.99577	2	metH: methionine synthase (EC 2.1.1.13)
Pseudomonas sp. Root9	GCF_001429205.1	met	metE	2	WP_056787408.1	MULTISPECIES: 5-methyltetrahydropteroyltriglutamate--homocysteine S-methyltransferase [Pseudomonas]			914	BRENDA::P25665,CharProtDB::CH_003938,ecocyc::HOMOCYSMET-MONOMER,metacyc::HOMOCYSMET-MONOMER	61.2	0.990704	2	5-methyltetrahydropteroyltriglutamate-homocysteine S-methyltransferase (EC 2.1.1.14);; 5-methyltetrahydropteroyltriglutamate--homocysteine methyltransferase; EC 2.1.1.14;; cobalamin-independent homocysteine transmethylase (EC 2.1.1.14);; cobalamin-independent homocysteine transmethylase (EC 2.1.1.14)	1102.2	TIGR01371	1	2	metE: 5-methyltetrahydropteroyltriglutamate--homocysteine S-methyltransferase (EC 2.1.1.14)
Pseudomonas sp. Root9	GCF_001429205.1	met	metH	2	WP_056784477.1	MULTISPECIES: methionine synthase [Pseudomonas]			1595	CharProtDB::CH_090726,SwissProt::P13009,ecocyc::HOMOCYSMETB12-MONOMER,metacyc::HOMOCYSMETB12-MONOMER	66.4	0.997555	2	methionine synthase; EC 2.1.1.13;; Methionine synthase; 5-methyltetrahydrofolate--homocysteine methyltransferase; Methionine synthase, vitamin-B12-dependent; MS; EC 2.1.1.13;; cobalamin-dependent methionine synthase (EC 2.1.1.13);; cobalamin-dependent methionine synthase (EC 2.1.1.13)	1756.5	TIGR02082	1	2	metH: methionine synthase (EC 2.1.1.13)
Acidovorax sp. Root267	GCF_001429215.1	met	metH	2	WP_242421403.1	methionine synthase [Acidovorax sp. Root267]	WP_010465332.1	MULTISPECIES: homocysteine S-methyltransferase family protein [Acidovorax]	1391	CharProtDB::CH_090726,SwissProt::P13009,ecocyc::HOMOCYSMETB12-MONOMER,metacyc::HOMOCYSMETB12-MONOMER	59.4899	0.98859	2	methionine synthase; EC 2.1.1.13;; Methionine synthase; 5-methyltetrahydrofolate--homocysteine methyltransferase; Methionine synthase, vitamin-B12-dependent; MS; EC 2.1.1.13;; cobalamin-dependent methionine synthase (EC 2.1.1.13);; cobalamin-dependent methionine synthase (EC 2.1.1.13)	1189.3	TIGR02082	0.72335	1	metH: methionine synthase (EC 2.1.1.13)	SwissProt::O06745	108	26.1	0.45915
Acidovorax sp. Root267	GCF_001429215.1	met	metE	2	WP_057270848.1	5-methyltetrahydropteroyltriglutamate--homocysteine S-methyltransferase [Acidovorax sp. Root267]			851	BRENDA::P25665,CharProtDB::CH_003938,ecocyc::HOMOCYSMET-MONOMER,metacyc::HOMOCYSMET-MONOMER	57.4	0.994688	2	5-methyltetrahydropteroyltriglutamate-homocysteine S-methyltransferase (EC 2.1.1.14);; 5-methyltetrahydropteroyltriglutamate--homocysteine methyltransferase; EC 2.1.1.14;; cobalamin-independent homocysteine transmethylase (EC 2.1.1.14);; cobalamin-independent homocysteine transmethylase (EC 2.1.1.14)	1059.3	TIGR01371	0.998674	2	metE: 5-methyltetrahydropteroyltriglutamate--homocysteine S-methyltransferase (EC 2.1.1.14)
Acidovorax sp. Root267	GCF_001429215.1	met	mesX	2	WP_057272055.1	DUF1852 domain-containing protein [Acidovorax sp. Root267]			459	uniprot:Q6F6Z7	69.6	0.901408	2	RecName: Full=DUF1852 domain-containing protein {ECO:0008006|Google:ProtNLM};
Acidovorax sp. Root267	GCF_001429215.1	met	mesD	2	WP_057229497.1	MULTISPECIES: methionine synthase [unclassified Acidovorax]			403	reanno::Korea:Ga0059261_2929	59.8	0.979532	2	oxygen-dependent methionine synthase, methyltransferase component MesD						BRENDA::Q5U9J8	132	29	0.964865
Rhizobium sp. Root274	GCF_001429245.1	met	split_metH_2	2	WP_062284529.1	MULTISPECIES: betaine--homocysteine S-methyltransferase [unclassified Rhizobium]			332	reanno::Phaeo:GFF1321	53.3	0.994083	2	Methionine synthase component, methyltransferase domain (EC:2.1.1.13)						reanno::Miya:8499710	153	36.6	0.344743
Rhizobium sp. Root274	GCF_001429245.1	met	split_metH_1	2	WP_062284371.1	MULTISPECIES: B12-binding domain-containing protein [unclassified Rhizobium]			373	reanno::Phaeo:GFF1319	81.1	0.978541	2	Methionine synthase component, B12 binding and B12-binding cap domains (EC:2.1.1.13)						BRENDA::Q8THX4	170	41.8	0.337559
Rhizobium sp. Root274	GCF_001429245.1	met	split_metH_3	2	WP_062284346.1	MULTISPECIES: methyltetrahydrofolate cobalamin methyltransferase [unclassified Rhizobium]			375	reanno::Phaeo:GFF1582	61.3	0.923513	2	Methionine synthase component, pterin-binding domain (EC:2.1.1.13)						reanno::DvH:207036	171	38.3	0.340796
Rhizobium sp. Root274	GCF_001429245.1	met	metH	2	WP_062279115.1	MULTISPECIES: methionine synthase [unclassified Rhizobium]			1482	CharProtDB::CH_090726,SwissProt::P13009,ecocyc::HOMOCYSMETB12-MONOMER,metacyc::HOMOCYSMETB12-MONOMER	62.2	0.994295	2	methionine synthase; EC 2.1.1.13;; Methionine synthase; 5-methyltetrahydrofolate--homocysteine methyltransferase; Methionine synthase, vitamin-B12-dependent; MS; EC 2.1.1.13;; cobalamin-dependent methionine synthase (EC 2.1.1.13);; cobalamin-dependent methionine synthase (EC 2.1.1.13)	1758.3	TIGR02082	0.999154	2	metH: methionine synthase (EC 2.1.1.13)
Cellulomonas sp. Root930	GCF_001429255.1	met	metE	2	WP_057208825.1	5-methyltetrahydropteroyltriglutamate--homocysteine S-methyltransferase [Cellulomonas sp. Root930]			672	BRENDA::O50008,SwissProt::O50008	49.2	0.993464	2	5-methyltetrahydropteroyltriglutamate-homocysteine S-methyltransferase (EC 2.1.1.14);; 5-methyltetrahydropteroyltriglutamate--homocysteine methyltransferase 1; Cobalamin-independent methionine synthase 1; AtMS1; Vitamin-B12-independent methionine synthase 1; EC 2.1.1.14	982.3	TIGR01371	0.998674	2	metE: 5-methyltetrahydropteroyltriglutamate--homocysteine S-methyltransferase (EC 2.1.1.14)
Ensifer sp. Root278	GCF_001429285.1	met	split_metH_1	2	WP_057254147.1	MULTISPECIES: B12-binding domain-containing protein [Sinorhizobium/Ensifer group]			374	reanno::Phaeo:GFF1319	81.1	0.978541	2	Methionine synthase component, B12 binding and B12-binding cap domains (EC:2.1.1.13)						BRENDA::Q8THX4	160	40.6	0.328051
Ensifer sp. Root278	GCF_001429285.1	met	split_metH_3	2	WP_057254106.1	MULTISPECIES: methyltetrahydrofolate cobalamin methyltransferase [Sinorhizobium/Ensifer group]			385	reanno::Phaeo:GFF1582	63	0.926346	2	Methionine synthase component, pterin-binding domain (EC:2.1.1.13)						reanno::DvH:207036	168	37.2	0.364428
Ensifer sp. Root278	GCF_001429285.1	met	split_metH_2	2	WP_057254167.1	betaine--homocysteine S-methyltransferase [Ensifer sp. Root278]			335	reanno::Phaeo:GFF1321	53.9	0.97929	2	Methionine synthase component, methyltransferase domain (EC:2.1.1.13)						reanno::Miya:8499710	145	35.9	0.338631
Ensifer sp. Root278	GCF_001429285.1	met	metH	2	WP_057255067.1	methionine synthase [Ensifer sp. Root278]			1470	CharProtDB::CH_090726,SwissProt::P13009,ecocyc::HOMOCYSMETB12-MONOMER,metacyc::HOMOCYSMETB12-MONOMER	61.9	0.99348	2	methionine synthase; EC 2.1.1.13;; Methionine synthase; 5-methyltetrahydrofolate--homocysteine methyltransferase; Methionine synthase, vitamin-B12-dependent; MS; EC 2.1.1.13;; cobalamin-dependent methionine synthase (EC 2.1.1.13);; cobalamin-dependent methionine synthase (EC 2.1.1.13)	1731.3	TIGR02082	0.999154	2	metH: methionine synthase (EC 2.1.1.13)
Flavobacterium sp. Root935	GCF_001429295.1	met	metE	2	WP_057117561.1	5-methyltetrahydropteroyltriglutamate--homocysteine S-methyltransferase [Flavobacterium sp. Root935]			766	BRENDA::P25665,CharProtDB::CH_003938,ecocyc::HOMOCYSMET-MONOMER,metacyc::HOMOCYSMET-MONOMER	52	0.990704	2	5-methyltetrahydropteroyltriglutamate-homocysteine S-methyltransferase (EC 2.1.1.14);; 5-methyltetrahydropteroyltriglutamate--homocysteine methyltransferase; EC 2.1.1.14;; cobalamin-independent homocysteine transmethylase (EC 2.1.1.14);; cobalamin-independent homocysteine transmethylase (EC 2.1.1.14)	1119.9	TIGR01371	0.998674	2	metE: 5-methyltetrahydropteroyltriglutamate--homocysteine S-methyltransferase (EC 2.1.1.14)
Flavobacterium sp. Root935	GCF_001429295.1	met	split_metH_2	0	WP_057118302.1	homocysteine S-methyltransferase family protein [Flavobacterium sp. Root935]			42.4	reanno::Phaeo:GFF1321	22.5	0.568047	0	Methionine synthase component, methyltransferase domain (EC:2.1.1.13)
Flavobacterium sp. Root935	GCF_001429295.1	met	metH	2	WP_082586808.1	methionine synthase [Flavobacterium sp. Root935]	WP_057117568.1	homocysteine S-methyltransferase family protein [Flavobacterium sp. Root935]	1440	CharProtDB::CH_090726,SwissProt::P13009,ecocyc::HOMOCYSMETB12-MONOMER,metacyc::HOMOCYSMETB12-MONOMER	60.6589	0.986145	2	methionine synthase; EC 2.1.1.13;; Methionine synthase; 5-methyltetrahydrofolate--homocysteine methyltransferase; Methionine synthase, vitamin-B12-dependent; MS; EC 2.1.1.13;; cobalamin-dependent methionine synthase (EC 2.1.1.13);; cobalamin-dependent methionine synthase (EC 2.1.1.13)	1231.3	TIGR02082	0.725042	1	metH: methionine synthase (EC 2.1.1.13)	SwissProt::O06745	123	29.1	0.45915
Lysobacter sp. Root96	GCF_001429315.1	met	metH	2	WP_255355491.1	MULTISPECIES: methionine synthase [unclassified Lysobacter]	WP_055906586.1	MULTISPECIES: homocysteine S-methyltransferase family protein [unclassified Lysobacter]	1522	CharProtDB::CH_090726,SwissProt::P13009,ecocyc::HOMOCYSMETB12-MONOMER,metacyc::HOMOCYSMETB12-MONOMER	61.1716	0.99837	2	methionine synthase; EC 2.1.1.13;; Methionine synthase; 5-methyltetrahydrofolate--homocysteine methyltransferase; Methionine synthase, vitamin-B12-dependent; MS; EC 2.1.1.13;; cobalamin-dependent methionine synthase (EC 2.1.1.13);; cobalamin-dependent methionine synthase (EC 2.1.1.13)	1236.5	TIGR02082	0.734349	1	metH: methionine synthase (EC 2.1.1.13)	SwissProt::O06745	107	25.8	0.462418
Lysobacter sp. Root983	GCF_001429345.1	met	metH	2	WP_056174529.1	MULTISPECIES: methionine synthase [unclassified Lysobacter]	WP_057159234.1	MULTISPECIES: homocysteine S-methyltransferase family protein [unclassified Lysobacter]	1526	CharProtDB::CH_090726,SwissProt::P13009,ecocyc::HOMOCYSMETB12-MONOMER,metacyc::HOMOCYSMETB12-MONOMER	62.0837	0.99837	2	methionine synthase; EC 2.1.1.13;; Methionine synthase; 5-methyltetrahydrofolate--homocysteine methyltransferase; Methionine synthase, vitamin-B12-dependent; MS; EC 2.1.1.13;; cobalamin-dependent methionine synthase (EC 2.1.1.13);; cobalamin-dependent methionine synthase (EC 2.1.1.13)	1229.2	TIGR02082	0.728426	1	metH: methionine synthase (EC 2.1.1.13)	SwissProt::O06745	108	26	0.462418
Lysobacter sp. Root983	GCF_001429345.1	met	metE	2	WP_057160569.1	5-methyltetrahydropteroyltriglutamate--homocysteine S-methyltransferase [Lysobacter sp. Root983]			763	BRENDA::P25665,CharProtDB::CH_003938,ecocyc::HOMOCYSMET-MONOMER,metacyc::HOMOCYSMET-MONOMER	54.1	0.988048	2	5-methyltetrahydropteroyltriglutamate-homocysteine S-methyltransferase (EC 2.1.1.14);; 5-methyltetrahydropteroyltriglutamate--homocysteine methyltransferase; EC 2.1.1.14;; cobalamin-independent homocysteine transmethylase (EC 2.1.1.14);; cobalamin-independent homocysteine transmethylase (EC 2.1.1.14)	1059.2	TIGR01371	0.998674	2	metE: 5-methyltetrahydropteroyltriglutamate--homocysteine S-methyltransferase (EC 2.1.1.14)
Bacillus sp. Root147	GCF_001429365.1	met	metE	2	WP_057234616.1	5-methyltetrahydropteroyltriglutamate--homocysteine S-methyltransferase [Bacillus sp. Root147]			866	metacyc::MONOMER-14559	59.1	0.990814	2	cobalamin-independent methionine synthase (EC 2.1.1.14)	1101.4	TIGR01371	0.998674	2	metE: 5-methyltetrahydropteroyltriglutamate--homocysteine S-methyltransferase (EC 2.1.1.14)
Bacillus sp. Root147	GCF_001429365.1	met	split_metE_2	0	WP_029320047.1	MULTISPECIES: 5-methyltetrahydropteroyltriglutamate--homocysteine S-methyltransferase [Priestia]			77	predicted:D4GW90	23.3	0.87395	0	RecName: Full=Methionine synthase {ECO:0000256|HAMAP-Rule:MF_00288}; EC=2.1.1.- {ECO:0000256|HAMAP-Rule:MF_00288}; AltName: Full=Homocysteine methyltransferase {ECO:0000256|HAMAP-Rule:MF_00288};						reanno::Korea:Ga0059261_2929	52.4	21.4	0.891813
Bacillus sp. Root147	GCF_001429365.1	met	metH	2	WP_057238694.1	methionine synthase [Bacillus sp. Root147]			791	curated2:Q55786	40.3	0.986611	1	Methionine synthase; EC 2.1.1.13; 5-methyltetrahydrofolate--homocysteine methyltransferase; Methionine synthase, vitamin-B12 dependent; MS	1281.5	TIGR02082	1	2	metH: methionine synthase (EC 2.1.1.13)
Bacillus sp. Root239	GCF_001429385.1	met	metH	2	WP_014461039.1	MULTISPECIES: methionine synthase [Priestia]			790	curated2:Q55786	40.2	0.986611	1	Methionine synthase; EC 2.1.1.13; 5-methyltetrahydrofolate--homocysteine methyltransferase; Methionine synthase, vitamin-B12 dependent; MS	1281	TIGR02082	1	2	metH: methionine synthase (EC 2.1.1.13)
Bacillus sp. Root239	GCF_001429385.1	met	metE	2	WP_057244140.1	5-methyltetrahydropteroyltriglutamate--homocysteine S-methyltransferase [Bacillus sp. Root239]			862	metacyc::MONOMER-14559	58.7	0.990814	2	cobalamin-independent methionine synthase (EC 2.1.1.14)	1100.6	TIGR01371	0.998674	2	metE: 5-methyltetrahydropteroyltriglutamate--homocysteine S-methyltransferase (EC 2.1.1.14)
Bacillus sp. Root239	GCF_001429385.1	met	split_metE_2	0	WP_057245006.1	5-methyltetrahydropteroyltriglutamate--homocysteine S-methyltransferase [Priestia aryabhattai]			75.5	predicted:D4GW90	23.3	0.87395	0	RecName: Full=Methionine synthase {ECO:0000256|HAMAP-Rule:MF_00288}; EC=2.1.1.- {ECO:0000256|HAMAP-Rule:MF_00288}; AltName: Full=Homocysteine methyltransferase {ECO:0000256|HAMAP-Rule:MF_00288};						reanno::Korea:Ga0059261_2929	53.5	21.7	0.891813
Bosea sp. Root381	GCF_001429395.1	met	metH	2	WP_056807257.1	methionine synthase [Bosea sp. Root381]			1495	CharProtDB::CH_090726,SwissProt::P13009,ecocyc::HOMOCYSMETB12-MONOMER,metacyc::HOMOCYSMETB12-MONOMER	62	0.992665	2	methionine synthase; EC 2.1.1.13;; Methionine synthase; 5-methyltetrahydrofolate--homocysteine methyltransferase; Methionine synthase, vitamin-B12-dependent; MS; EC 2.1.1.13;; cobalamin-dependent methionine synthase (EC 2.1.1.13);; cobalamin-dependent methionine synthase (EC 2.1.1.13)	1756.5	TIGR02082	0.999154	2	metH: methionine synthase (EC 2.1.1.13)
Bosea sp. Root381	GCF_001429395.1	met	metE	2	WP_056794730.1	5-methyltetrahydropteroyltriglutamate--homocysteine S-methyltransferase [Bosea sp. Root381]			800	BRENDA::P25665,CharProtDB::CH_003938,ecocyc::HOMOCYSMET-MONOMER,metacyc::HOMOCYSMET-MONOMER	54.1	0.996016	2	5-methyltetrahydropteroyltriglutamate-homocysteine S-methyltransferase (EC 2.1.1.14);; 5-methyltetrahydropteroyltriglutamate--homocysteine methyltransferase; EC 2.1.1.14;; cobalamin-independent homocysteine transmethylase (EC 2.1.1.14);; cobalamin-independent homocysteine transmethylase (EC 2.1.1.14)	1120.8	TIGR01371	0.998674	2	metE: 5-methyltetrahydropteroyltriglutamate--homocysteine S-methyltransferase (EC 2.1.1.14)
Bosea sp. Root381	GCF_001429395.1	met	split_metH_2	0	WP_244491363.1	homocysteine S-methyltransferase family protein [Bosea sp. Root381]			56.6	reanno::Phaeo:GFF1321	27	0.64497	0	Methionine synthase component, methyltransferase domain (EC:2.1.1.13)						reanno::Miya:8499710	50.1	27.2	0.220049
Bosea sp. Root670	GCF_001429415.1	met	metH	2	WP_061966764.1	methionine synthase [Bosea sp. Root670]			1478	CharProtDB::CH_090726,SwissProt::P13009,ecocyc::HOMOCYSMETB12-MONOMER,metacyc::HOMOCYSMETB12-MONOMER	62	0.992665	2	methionine synthase; EC 2.1.1.13;; Methionine synthase; 5-methyltetrahydrofolate--homocysteine methyltransferase; Methionine synthase, vitamin-B12-dependent; MS; EC 2.1.1.13;; cobalamin-dependent methionine synthase (EC 2.1.1.13);; cobalamin-dependent methionine synthase (EC 2.1.1.13)	1749.7	TIGR02082	0.999154	2	metH: methionine synthase (EC 2.1.1.13)
Bacillus sp. Root920	GCF_001429445.1	met	metE	2	WP_056766265.1	5-methyltetrahydropteroyltriglutamate--homocysteine S-methyltransferase [Bacillus sp. Root920]			1182	metacyc::MONOMER-14559	76.8	0.990814	2	cobalamin-independent methionine synthase (EC 2.1.1.14)	1129.3	TIGR01371	1	2	metE: 5-methyltetrahydropteroyltriglutamate--homocysteine S-methyltransferase (EC 2.1.1.14)
Bacillus sp. Root920	GCF_001429445.1	met	metH	2	WP_056766124.1	methionine synthase [Bacillus sp. Root920]			774	curated2:Q55786	39.8	0.986611	1	Methionine synthase; EC 2.1.1.13; 5-methyltetrahydrofolate--homocysteine methyltransferase; Methionine synthase, vitamin-B12 dependent; MS	1223.4	TIGR02082	1	2	metH: methionine synthase (EC 2.1.1.13)
Bacillus sp. Root920	GCF_001429445.1	met	split_metE_2	0	WP_024423919.1	MULTISPECIES: 5-methyltetrahydropteroyltriglutamate--homocysteine S-methyltransferase [Bacillus]			78.6	predicted:D4GW90	23.5	0.817927	0	RecName: Full=Methionine synthase {ECO:0000256|HAMAP-Rule:MF_00288}; EC=2.1.1.- {ECO:0000256|HAMAP-Rule:MF_00288}; AltName: Full=Homocysteine methyltransferase {ECO:0000256|HAMAP-Rule:MF_00288};						reanno::Korea:Ga0059261_2929	61.2	24.4	0.783626
Bacillus sp. Root11	GCF_001429465.1	met	metE	2	WP_001007602.1	MULTISPECIES: 5-methyltetrahydropteroyltriglutamate--homocysteine S-methyltransferase [Bacillus]			889	metacyc::MONOMER-14559	58.7	0.986877	2	cobalamin-independent methionine synthase (EC 2.1.1.14)	1086.8	TIGR01371	0.998674	2	metE: 5-methyltetrahydropteroyltriglutamate--homocysteine S-methyltransferase (EC 2.1.1.14)
Bacillus sp. Root11	GCF_001429465.1	met	metH	2	WP_014895333.1	MULTISPECIES: methionine synthase [Bacillus]			769	curated2:Q5E814	39	0.967374	1	Methionine synthase; EC 2.1.1.13; 5-methyltetrahydrofolate--homocysteine methyltransferase; Methionine synthase, vitamin-B12 dependent; MS	1224	TIGR02082	1	2	metH: methionine synthase (EC 2.1.1.13)
Bacillus sp. Root131	GCF_001429475.1	met	metH	2	WP_014895333.1	MULTISPECIES: methionine synthase [Bacillus]			769	curated2:Q5E814	39	0.967374	1	Methionine synthase; EC 2.1.1.13; 5-methyltetrahydrofolate--homocysteine methyltransferase; Methionine synthase, vitamin-B12 dependent; MS	1224	TIGR02082	1	2	metH: methionine synthase (EC 2.1.1.13)
Bacillus sp. Root131	GCF_001429475.1	met	metE	2	WP_001007602.1	MULTISPECIES: 5-methyltetrahydropteroyltriglutamate--homocysteine S-methyltransferase [Bacillus]			889	metacyc::MONOMER-14559	58.7	0.986877	2	cobalamin-independent methionine synthase (EC 2.1.1.14)	1086.8	TIGR01371	0.998674	2	metE: 5-methyltetrahydropteroyltriglutamate--homocysteine S-methyltransferase (EC 2.1.1.14)
Bosea sp. Root483D1	GCF_001429505.1	met	metH	2	WP_057190887.1	methionine synthase [Bosea sp. Root483D1]			1474	CharProtDB::CH_090726,SwissProt::P13009,ecocyc::HOMOCYSMETB12-MONOMER,metacyc::HOMOCYSMETB12-MONOMER	61.2	0.992665	2	methionine synthase; EC 2.1.1.13;; Methionine synthase; 5-methyltetrahydrofolate--homocysteine methyltransferase; Methionine synthase, vitamin-B12-dependent; MS; EC 2.1.1.13;; cobalamin-dependent methionine synthase (EC 2.1.1.13);; cobalamin-dependent methionine synthase (EC 2.1.1.13)	1763.2	TIGR02082	0.999154	2	metH: methionine synthase (EC 2.1.1.13)
Bosea sp. Root483D1	GCF_001429505.1	met	split_metE_2	0	WP_057191601.1	5-methyltetrahydropteroyltriglutamate--homocysteine S-methyltransferase [Bosea sp. Root483D1]			67.8	predicted:D4GW90	23.3	0.812325	0	RecName: Full=Methionine synthase {ECO:0000256|HAMAP-Rule:MF_00288}; EC=2.1.1.- {ECO:0000256|HAMAP-Rule:MF_00288}; AltName: Full=Homocysteine methyltransferase {ECO:0000256|HAMAP-Rule:MF_00288};						BRENDA::Q9X112,SwissProt::Q9X112	65.9	21.6	0.442779
Rhizobium sp. Root708	GCF_001429725.1	met	metH	2	WP_056812531.1	methionine synthase [Rhizobium sp. Root708]			1463	CharProtDB::CH_090726,SwissProt::P13009,ecocyc::HOMOCYSMETB12-MONOMER,metacyc::HOMOCYSMETB12-MONOMER	61.8	0.99185	2	methionine synthase; EC 2.1.1.13;; Methionine synthase; 5-methyltetrahydrofolate--homocysteine methyltransferase; Methionine synthase, vitamin-B12-dependent; MS; EC 2.1.1.13;; cobalamin-dependent methionine synthase (EC 2.1.1.13);; cobalamin-dependent methionine synthase (EC 2.1.1.13)	1737.6	TIGR02082	0.999154	2	metH: methionine synthase (EC 2.1.1.13)
Ensifer sp. Root258	GCF_001429745.1	met	split_metH_1	2	WP_025427399.1	MULTISPECIES: B12-binding domain-containing protein [Ensifer]			373	reanno::Phaeo:GFF1319	81.6	0.978541	2	Methionine synthase component, B12 binding and B12-binding cap domains (EC:2.1.1.13)						BRENDA::Q8THX4	159	40.6	0.328051
Ensifer sp. Root258	GCF_001429745.1	met	metE	2	WP_057221903.1	MULTISPECIES: 5-methyltetrahydropteroyltriglutamate--homocysteine S-methyltransferase [unclassified Ensifer]			786	BRENDA::P25665,CharProtDB::CH_003938,ecocyc::HOMOCYSMET-MONOMER,metacyc::HOMOCYSMET-MONOMER	53.6	0.997344	2	5-methyltetrahydropteroyltriglutamate-homocysteine S-methyltransferase (EC 2.1.1.14);; 5-methyltetrahydropteroyltriglutamate--homocysteine methyltransferase; EC 2.1.1.14;; cobalamin-independent homocysteine transmethylase (EC 2.1.1.14);; cobalamin-independent homocysteine transmethylase (EC 2.1.1.14)	1097.3	TIGR01371	0.998674	2	metE: 5-methyltetrahydropteroyltriglutamate--homocysteine S-methyltransferase (EC 2.1.1.14)
Ensifer sp. Root258	GCF_001429745.1	met	metH	2	WP_025424999.1	MULTISPECIES: methionine synthase [Ensifer]			1472	CharProtDB::CH_090726,SwissProt::P13009,ecocyc::HOMOCYSMETB12-MONOMER,metacyc::HOMOCYSMETB12-MONOMER	61.7	0.99674	2	methionine synthase; EC 2.1.1.13;; Methionine synthase; 5-methyltetrahydrofolate--homocysteine methyltransferase; Methionine synthase, vitamin-B12-dependent; MS; EC 2.1.1.13;; cobalamin-dependent methionine synthase (EC 2.1.1.13);; cobalamin-dependent methionine synthase (EC 2.1.1.13)	1742.9	TIGR02082	0.999154	2	metH: methionine synthase (EC 2.1.1.13)
Ensifer sp. Root258	GCF_001429745.1	met	split_metH_2	2	WP_025427386.1	MULTISPECIES: betaine--homocysteine S-methyltransferase [Ensifer]			332	reanno::Phaeo:GFF1321	53.2	0.982249	2	Methionine synthase component, methyltransferase domain (EC:2.1.1.13)						reanno::Miya:8499710	143	34.9	0.342298
Ensifer sp. Root258	GCF_001429745.1	met	split_metH_3	2	WP_025427408.1	MULTISPECIES: methyltetrahydrofolate cobalamin methyltransferase [Ensifer]			379	reanno::Phaeo:GFF1582	62.1	0.926346	2	Methionine synthase component, pterin-binding domain (EC:2.1.1.13)						reanno::DvH:207036	172	38.1	0.355721
Flavobacterium sp. Root901	GCF_001429765.1	met	metH	2	WP_082603437.1	methionine synthase [Flavobacterium sp. Root901]	WP_057121366.1	homocysteine S-methyltransferase family protein [Flavobacterium sp. Root901]	1448	CharProtDB::CH_090726,SwissProt::P13009,ecocyc::HOMOCYSMETB12-MONOMER,metacyc::HOMOCYSMETB12-MONOMER	60.9589	0.986145	2	methionine synthase; EC 2.1.1.13;; Methionine synthase; 5-methyltetrahydrofolate--homocysteine methyltransferase; Methionine synthase, vitamin-B12-dependent; MS; EC 2.1.1.13;; cobalamin-dependent methionine synthase (EC 2.1.1.13);; cobalamin-dependent methionine synthase (EC 2.1.1.13)	1233	TIGR02082	0.725042	1	metH: methionine synthase (EC 2.1.1.13)	SwissProt::O06745	120	30.1	0.455882
Flavobacterium sp. Root901	GCF_001429765.1	met	metE	2	WP_057121355.1	5-methyltetrahydropteroyltriglutamate--homocysteine S-methyltransferase [Flavobacterium sp. Root901]			768	BRENDA::P25665,CharProtDB::CH_003938,ecocyc::HOMOCYSMET-MONOMER,metacyc::HOMOCYSMET-MONOMER	52	0.990704	2	5-methyltetrahydropteroyltriglutamate-homocysteine S-methyltransferase (EC 2.1.1.14);; 5-methyltetrahydropteroyltriglutamate--homocysteine methyltransferase; EC 2.1.1.14;; cobalamin-independent homocysteine transmethylase (EC 2.1.1.14);; cobalamin-independent homocysteine transmethylase (EC 2.1.1.14)	1120.1	TIGR01371	0.997347	2	metE: 5-methyltetrahydropteroyltriglutamate--homocysteine S-methyltransferase (EC 2.1.1.14)
Lysobacter sp. Root916	GCF_001429785.1	met	metH	2	WP_056174529.1	MULTISPECIES: methionine synthase [unclassified Lysobacter]	WP_057159234.1	MULTISPECIES: homocysteine S-methyltransferase family protein [unclassified Lysobacter]	1526	CharProtDB::CH_090726,SwissProt::P13009,ecocyc::HOMOCYSMETB12-MONOMER,metacyc::HOMOCYSMETB12-MONOMER	62.0837	0.99837	2	methionine synthase; EC 2.1.1.13;; Methionine synthase; 5-methyltetrahydrofolate--homocysteine methyltransferase; Methionine synthase, vitamin-B12-dependent; MS; EC 2.1.1.13;; cobalamin-dependent methionine synthase (EC 2.1.1.13);; cobalamin-dependent methionine synthase (EC 2.1.1.13)	1229.2	TIGR02082	0.728426	1	metH: methionine synthase (EC 2.1.1.13)	SwissProt::O06745	108	26	0.462418
Lysobacter sp. Root916	GCF_001429785.1	met	metE	2	WP_057163848.1	5-methyltetrahydropteroyltriglutamate--homocysteine S-methyltransferase [Lysobacter sp. Root916]			764	BRENDA::P25665,CharProtDB::CH_003938,ecocyc::HOMOCYSMET-MONOMER,metacyc::HOMOCYSMET-MONOMER	54.1	0.988048	2	5-methyltetrahydropteroyltriglutamate-homocysteine S-methyltransferase (EC 2.1.1.14);; 5-methyltetrahydropteroyltriglutamate--homocysteine methyltransferase; EC 2.1.1.14;; cobalamin-independent homocysteine transmethylase (EC 2.1.1.14);; cobalamin-independent homocysteine transmethylase (EC 2.1.1.14)	1056.9	TIGR01371	0.998674	2	metE: 5-methyltetrahydropteroyltriglutamate--homocysteine S-methyltransferase (EC 2.1.1.14)
Kitasatospora sp. Root187	GCF_001429805.1	met	mesD	0	WP_057230100.1	MULTISPECIES: cobalamin-independent methionine synthase II family protein [unclassified Kitasatospora]			74.3	uniprot:Q6F6Z8	23.9	0.953488	0	SubName: Full=5-methyltetrahydropteroyltriglutamate-homocysteine methyltransferase {ECO:0000313|EMBL:CAG70167.1}; EC=2.1.1.14 {ECO:0000313|EMBL:CAG70167.1};						CharProtDB::CH_122650	51.6	22.2	0.390181

## Sheet: TS3B
organism_name	Assembly	metH	metE	mesA	mesB	mesD	mesX	split_metE_2	split_metH_1	split_metH_2	split_metH_3
Rhizobacter sp. Root29	GCF_001424785.1	1	1	0	0	1	0	0	0	0	0
Aminobacter sp. DSM 101952	GCF_001424795.1	1	0	0	0	0	0	0	1	2	1
Ensifer sp. Root31	GCF_001424825.1	1	0	0	0	0	0	0	1	1	1
Variovorax sp. Root318D1	GCF_001424835.1	1	1	0	0	0	0	1	0	0	0
Devosia sp. Root105	GCF_001424865.1	1	1	0	0	0	0	0	0	0	0
Kitasatospora sp. Root107	GCF_001424875.1	2	0	0	0	1	0	0	0	0	0
Leifsonia sp. Root112D2	GCF_001424905.1	0	0	0	0	1	0	1	0	0	0
Pseudomonas sp. Root329	GCF_001424925.1	1	1	0	0	0	0	0	0	0	0
Rhizobium sp. Root1203	GCF_001424945.1	1	1	0	0	0	0	0	0	0	0
Rhizobium sp. Root1204	GCF_001424965.1	1	0	0	0	0	0	0	2	1	1
Rhizobium sp. Root1212	GCF_001424985.1	1	0	0	0	0	0	0	1	1	1
Duganella sp. Root336D2	GCF_001425005.1	1	1	0	0	0	0	0	0	0	0
Nocardioides sp. Root122	GCF_001425025.1	1	0	0	1	0	0	0	1	0	1
Massilia sp. Root351	GCF_001425045.1	1	1	0	0	0	0	0	0	0	0
Pelomonas sp. Root1237	GCF_001425055.1	1	1	0	0	0	0	0	0	0	0
Leifsonia sp. Root4	GCF_001425085.1	1	1	0	0	0	0	0	0	0	0
Pseudomonas sp. Root401	GCF_001425105.1	1	1	0	0	0	0	0	0	0	0
Acidovorax sp. Root402	GCF_001425125.1	1	1	0	0	0	0	0	0	0	0
Rhizobium sp. Root1240	GCF_001425145.1	1	0	0	0	0	0	0	1	1	1
Pelomonas sp. Root405	GCF_001425165.1	1	0	0	0	0	0	0	0	0	0
Nocardioides sp. Root1257	GCF_001425175.1	1	0	0	0	0	0	0	1	0	1
Variovorax sp. Root411	GCF_001425205.1	1	1	0	0	0	0	1	0	0	0
Ensifer sp. Root127	GCF_001425225.1	1	1	0	0	0	0	0	1	1	1
Devosia sp. Root413D1	GCF_001425235.1	1	1	0	0	0	0	0	0	0	0
Massilia sp. Root418	GCF_001425265.1	1	1	0	0	0	0	0	0	0	0
Acinetobacter sp. Root1280	GCF_001425285.1	1	0	0	0	1	1	0	0	0	0
Phenylobacterium sp. Root1290	GCF_001425305.1	1	1	0	0	0	0	0	0	0	0
Leifsonia sp. Root1293	GCF_001425325.1	1	1	0	0	0	0	0	0	0	0
Mesorhizobium sp. Root102	GCF_001425625.1	1	0	0	0	0	0	0	1	1	1
Microbacterium sp. Root322	GCF_001425645.1	0	0	0	0	1	1	0	0	0	0
Massilia sp. Root335	GCF_001425685.1	1	0	0	0	0	0	0	0	0	0
Pelomonas sp. Root1217	GCF_001425705.1	1	1	0	0	0	0	0	0	0	0
Caulobacter sp. Root342	GCF_001425725.1	1	0	0	0	0	0	0	0	0	0
Caulobacter sp. Root343	GCF_001425745.1	1	0	0	0	0	0	0	0	0	0
Aeromicrobium sp. Root344	GCF_001425755.1	1	0	0	1	0	0	0	0	0	0
Rhizobacter sp. Root1221	GCF_001425785.1	1	1	0	0	0	0	0	0	0	0
Streptomyces sp. Root369	GCF_001425805.1	1	0	0	1	0	0	0	0	0	0
Rhizobacter sp. Root1238	GCF_001425825.1	1	1	0	0	1	0	0	0	0	0
Afipia sp. Root123D2	GCF_001425835.1	1	0	0	0	2	0	0	0	0	0
Rhizobacter sp. Root404	GCF_001425865.1	1	0	0	0	1	0	1	0	0	0
Ensifer sp. Root1252	GCF_001425885.1	1	1	0	0	0	0	0	1	1	1
Methylibium sp. Root1272	GCF_001425905.1	1	0	0	0	0	0	0	0	0	0
Phenylobacterium sp. Root1277	GCF_001425915.1	1	1	0	0	0	0	0	0	0	0
Brevundimonas sp. Root1279	GCF_001425945.1	1	0	0	0	0	0	0	0	0	0
Phycicoccus sp. Root101	GCF_001426245.1	1	0	0	0	0	0	0	0	1	0
Sphingomonas sp. Root1294	GCF_001426255.1	1	0	0	0	2	0	0	0	0	0
Rhizobium sp. Root1220	GCF_001426265.1	1	0	0	0	0	0	0	0	0	0
Ensifer sp. Root423	GCF_001426275.1	1	0	0	0	0	0	0	1	1	1
Streptomyces sp. Root1295	GCF_001426325.1	1	1	0	0	1	0	0	0	0	0
Devosia sp. Root436	GCF_001426345.1	1	0	0	0	0	0	1	0	0	0
Ensifer sp. Root1298	GCF_001426365.1	1	1	0	0	0	0	0	1	1	1
Paenibacillus sp. Root444D2	GCF_001426375.1	2	1	0	0	0	0	0	0	0	0
Streptomyces sp. Root1304	GCF_001426405.1	1	0	0	1	0	0	0	0	0	0
Streptomyces sp. Root1310	GCF_001426425.1	0	1	0	1	0	0	1	0	0	0
Angustibacter sp. Root456	GCF_001426435.1	1	0	0	1	0	0	0	0	0	0
Ensifer sp. Root1312	GCF_001426465.1	1	1	0	0	0	0	0	1	1	1
Aeromicrobium sp. Root472D3	GCF_001426485.1	1	0	0	1	0	0	0	0	0	0
Variovorax sp. Root473	GCF_001426505.1	1	1	0	0	0	0	1	0	0	0
Massilia sp. Root133	GCF_001426525.1	1	1	0	0	0	0	0	0	0	0
Mycobacterium sp. Root135	GCF_001426545.1	1	1	0	0	0	0	0	0	0	0
Rhizobium sp. Root482	GCF_001426565.1	1	0	0	0	0	0	0	1	1	1
Streptomyces sp. Root431	GCF_001426585.1	2	1	0	1	1	0	0	0	0	0
Variovorax sp. Root434	GCF_001426595.1	1	1	0	0	0	0	1	0	0	0
Streptomyces sp. Root1319	GCF_001426615.1	1	0	0	0	0	0	0	0	0	0
Rhodanobacter sp. Root480	GCF_001426645.1	1	1	0	0	0	0	0	0	0	0
Rhizobium sp. Root1334	GCF_001426665.1	1	0	0	0	0	0	0	2	1	1
Rhizobium sp. Root483D2	GCF_001426685.1	1	1	0	0	0	0	0	1	1	1
Cellulomonas sp. Root485	GCF_001426705.1	0	1	0	0	0	0	0	0	0	0
Cellulomonas sp. Root137	GCF_001426725.1	0	1	0	0	0	0	0	0	0	0
Nocardioides sp. Root140	GCF_001426745.1	1	0	0	0	0	0	0	1	0	1
Aeromicrobium sp. Root495	GCF_001426755.1	1	0	0	0	0	0	0	0	0	0
Ensifer sp. Root142	GCF_001426785.1	1	1	0	0	0	0	0	1	1	1
Sphingomonas sp. Root50	GCF_001426825.1	1	0	0	0	2	0	0	0	0	0
Microbacterium sp. Root1433D1	GCF_001426835.1	0	0	0	0	1	1	0	0	0	0
Paenibacillus sp. Root52	GCF_001426865.1	1	1	0	0	1	0	1	0	0	0
Pelomonas sp. Root1444	GCF_001426885.1	1	1	0	0	0	0	0	0	0	0
Caulobacter sp. Root1455	GCF_001426905.1	1	0	0	0	0	0	0	0	0	0
Microbacterium sp. Root53	GCF_001426925.1	0	0	0	0	1	1	0	0	0	0
Pseudolabrys sp. Root1462	GCF_001426945.1	1	0	0	0	3	0	0	0	0	0
Mesorhizobium sp. Root1471	GCF_001426965.1	1	0	0	0	0	0	0	1	1	1
Caulobacter sp. Root1472	GCF_001426985.1	1	1	0	0	0	0	0	0	0	0
Microbacterium sp. Root553	GCF_001426995.1	0	0	0	0	1	1	0	0	0	0
Mesorhizobium sp. Root554	GCF_001427025.1	1	0	0	0	0	0	0	1	1	1
Ensifer sp. Root558	GCF_001427045.1	1	0	0	0	0	0	0	1	1	1
Lysobacter sp. Root559	GCF_001427065.1	1	0	0	0	0	0	0	0	0	0
Sphingopyxis sp. Root1497	GCF_001427085.1	1	1	0	0	1	0	0	0	0	0
Sphingopyxis sp. Root154	GCF_001427105.1	1	0	0	0	1	0	0	0	0	0
Pseudomonas sp. Root562	GCF_001427125.1	1	1	0	0	0	0	0	0	0	0
Microbacterium sp. Root166	GCF_001427145.1	1	1	0	0	0	0	0	0	0	0
Caulobacter sp. Root487D2Y	GCF_001427165.1	1	0	0	0	0	0	0	0	0	0
Nocardia sp. Root136	GCF_001427185.1	1	2	0	0	0	0	0	0	0	0
Rhizobium sp. Root491	GCF_001427205.1	1	0	0	0	1	1	0	0	0	0
Lysobacter sp. Root494	GCF_001427225.1	1	0	0	0	0	0	0	0	0	0
Streptomyces sp. Root55	GCF_001427245.1	1	1	0	0	0	0	0	0	0	0
Agromyces sp. Root1464	GCF_001427265.1	1	1	0	0	0	0	0	0	0	0
Mesorhizobium sp. Root552	GCF_001427285.1	0	0	0	0	0	0	0	1	2	1
Duganella sp. Root1480D1	GCF_001427305.1	1	1	0	0	0	0	0	0	0	0
Massilia sp. Root1485	GCF_001427325.1	1	1	0	0	0	0	0	0	0	0
Rhizobium sp. Root149	GCF_001427345.1	1	0	0	0	0	0	0	0	0	0
Rhodanobacter sp. Root561	GCF_001427365.1	1	0	0	0	0	0	0	0	0	0
Mesorhizobium sp. Root157	GCF_001427385.1	0	0	0	0	0	0	0	1	2	1
Rhizobium sp. Root564	GCF_001427405.1	1	0	0	0	0	0	0	0	0	0
Achromobacter sp. Root565	GCF_001427425.1	1	1	0	0	2	1	0	0	0	0
Acidovorax sp. Root568	GCF_001427445.1	1	1	0	0	0	0	0	0	0	0
Pseudomonas sp. Root569	GCF_001427465.1	1	1	0	0	0	0	0	0	0	0
Leifsonia sp. Root60	GCF_001427485.1	1	1	0	0	0	0	0	0	0	0
Lysobacter sp. Root604	GCF_001427505.1	1	1	0	0	0	0	0	0	0	0
Microbacterium sp. Root61	GCF_001427525.1	0	0	0	0	1	1	1	0	0	0
Nocardioides sp. Root614	GCF_001427545.1	1	0	0	0	0	0	0	0	1	0
Streptomyces sp. Root63	GCF_001427565.1	1	1	0	0	1	0	0	0	0	0
Pseudoxanthomonas sp. Root630	GCF_001427585.1	1	1	0	0	0	0	0	0	0	0
Devosia sp. Root635	GCF_001427605.1	1	0	0	0	0	0	1	0	0	0
Rhizobium sp. Root651	GCF_001427625.1	1	1	0	0	0	0	0	0	0	0
Pseudoxanthomonas sp. Root65	GCF_001427635.1	1	0	0	0	0	0	0	0	0	0
Caulobacter sp. Root655	GCF_001427665.1	1	1	0	0	0	0	0	0	0	0
Caulobacter sp. Root656	GCF_001427685.1	1	0	0	0	0	0	0	0	0	0
Pelomonas sp. Root662	GCF_001427705.1	1	0	0	0	0	0	0	0	0	0
Lysobacter sp. Root667	GCF_001427715.1	1	0	0	0	0	0	0	0	0	0
Streptomyces sp. Root66D1	GCF_001427745.1	1	0	0	1	0	0	0	0	0	0
Pseudomonas sp. Root68	GCF_001427765.1	1	1	0	0	0	0	0	0	0	0
Lysobacter sp. Root690	GCF_001427785.1	1	1	0	0	0	0	0	0	0	0
Nocardioides sp. Root682	GCF_001427795.1	1	0	0	0	0	0	0	0	1	0
Brevundimonas sp. Root608	GCF_001427825.1	1	0	0	0	0	0	0	0	0	0
Rhodanobacter sp. Root627	GCF_001427835.1	1	1	0	0	0	0	0	0	0	0
Altererythrobacter sp. Root672	GCF_001427865.1	0	0	1	0	1	0	0	0	0	0
Devosia sp. Root685	GCF_001427875.1	0	1	0	0	0	0	1	0	0	0
Flavobacterium sp. Root420	GCF_001427905.1	1	1	0	0	1	1	0	0	0	0
Phycicoccus sp. Root563	GCF_001427915.1	1	0	0	0	0	0	0	0	1	0
Nocardioides sp. Root151	GCF_001427925.1	1	0	0	0	0	0	0	1	0	1
Rhizobacter sp. Root16D2	GCF_001428145.1	1	1	0	0	1	0	0	0	0	0
Achromobacter sp. Root170	GCF_001428165.1	1	1	0	0	1	1	0	0	0	0
Mesorhizobium sp. Root695	GCF_001428185.1	1	0	0	0	0	0	0	1	1	1
Mesorhizobium sp. Root172	GCF_001428205.1	0	0	0	0	0	0	0	1	1	1
Acidovorax sp. Root70	GCF_001428225.1	1	1	0	0	0	0	0	0	0	0
Rhodanobacter sp. Root179	GCF_001428465.1	1	0	0	0	0	0	0	0	0	0
Microbacterium sp. Root180	GCF_001428485.1	0	1	0	0	0	0	0	0	0	0
Terrabacter sp. Root181	GCF_001428505.1	1	0	0	1	0	0	0	0	1	0
Flavobacterium sp. Root186	GCF_001428525.1	1	1	0	0	0	0	0	0	0	0
Noviherbaspirillum sp. Root189	GCF_001428545.1	1	0	0	0	0	0	0	0	0	0
Nocardioides sp. Root190	GCF_001428565.1	1	0	0	1	0	0	0	0	0	0
Duganella sp. Root198D2	GCF_001428585.1	1	1	0	0	0	0	0	0	0	0
Sphingomonas sp. Root720	GCF_001428605.1	1	0	0	0	2	0	0	0	0	0
Hydrogenophaga sp. Root209	GCF_001428625.1	1	0	0	0	1	0	1	0	0	0
Acidovorax sp. Root217	GCF_001428645.1	1	0	0	0	1	1	0	0	0	0
Acidovorax sp. Root219	GCF_001428665.1	1	0	0	0	1	1	0	0	0	0
Lysobacter sp. Root76	GCF_001428685.1	1	0	0	0	0	0	0	0	0	0
Phenylobacterium sp. Root77	GCF_001428705.1	1	1	0	0	0	0	0	0	0	0
Nocardioides sp. Root224	GCF_001428725.1	1	0	0	0	0	0	0	1	0	1
Leifsonia sp. Root227	GCF_001428745.1	0	1	0	0	0	0	0	0	0	0
Nocardioides sp. Root79	GCF_001428765.1	1	0	0	0	0	0	0	0	1	0
Ensifer sp. Root231	GCF_001428785.1	1	1	0	0	0	0	0	1	1	1
Aeromicrobium sp. Root236	GCF_001428805.1	1	0	0	1	0	0	0	0	0	0
Nocardioides sp. Root240	GCF_001428825.1	1	0	0	0	0	0	0	0	1	0
Achromobacter sp. Root83	GCF_001428845.1	1	1	0	0	2	1	0	0	0	0
Sphingomonas sp. Root241	GCF_001428865.1	1	1	0	0	0	0	0	0	0	0
Streptomyces sp. Root264	GCF_001428885.1	1	0	0	1	0	0	0	0	0	0
Mycobacterium sp. Root265	GCF_001428895.1	1	1	0	0	0	0	0	0	0	0
Rhizobium sp. Root268	GCF_001428925.1	1	0	0	0	0	0	0	1	1	1
Oerskovia sp. Root918	GCF_001428945.1	1	1	0	0	0	0	0	0	0	0
Acidovorax sp. Root275	GCF_001428965.1	1	1	0	0	1	1	0	0	0	0
Microbacterium sp. Root280D1	GCF_001428975.1	0	0	0	0	1	1	0	0	0	0
Ensifer sp. Root954	GCF_001429005.1	1	1	0	0	0	0	0	1	1	1
Phenylobacterium sp. Root700	GCF_001429025.1	1	1	0	0	0	0	0	0	0	0
Pseudomonas sp. Root71	GCF_001429045.1	1	1	0	0	0	0	0	0	0	0
Sphingomonas sp. Root710	GCF_001429065.1	1	0	0	0	0	0	0	0	0	0
Rhizobium sp. Root73	GCF_001429075.1	1	0	0	0	0	0	0	2	1	1
Sphingopyxis sp. Root214	GCF_001429105.1	1	0	0	0	1	0	0	0	0	0
Ensifer sp. Root74	GCF_001429125.1	1	1	0	0	0	0	0	1	1	1
Oerskovia sp. Root22	GCF_001429135.1	1	1	0	0	0	0	0	0	0	0
Agromyces sp. Root81	GCF_001429165.1	1	1	0	0	0	0	0	0	0	0
Terrabacter sp. Root85	GCF_001429185.1	1	0	0	1	0	0	0	0	0	0
Pseudomonas sp. Root9	GCF_001429205.1	1	1	0	0	0	0	0	0	0	0
Acidovorax sp. Root267	GCF_001429215.1	1	1	0	0	1	1	0	0	0	0
Rhizobium sp. Root274	GCF_001429245.1	1	0	0	0	0	0	0	1	1	1
Cellulomonas sp. Root930	GCF_001429255.1	0	1	0	0	0	0	0	0	0	0
Ensifer sp. Root278	GCF_001429285.1	1	0	0	0	0	0	0	1	1	1
Flavobacterium sp. Root935	GCF_001429295.1	1	1	0	0	0	0	0	0	1	0
Lysobacter sp. Root96	GCF_001429315.1	1	0	0	0	0	0	0	0	0	0
Lysobacter sp. Root983	GCF_001429345.1	1	1	0	0	0	0	0	0	0	0
Bacillus sp. Root147	GCF_001429365.1	1	1	0	0	0	0	1	0	0	0
Bacillus sp. Root239	GCF_001429385.1	1	1	0	0	0	0	1	0	0	0
Bosea sp. Root381	GCF_001429395.1	1	1	0	0	0	0	0	0	1	0
Bosea sp. Root670	GCF_001429415.1	1	0	0	0	0	0	0	0	0	0
Bacillus sp. Root920	GCF_001429445.1	1	1	0	0	0	0	1	0	0	0
Bacillus sp. Root11	GCF_001429465.1	1	1	0	0	0	0	0	0	0	0
Bacillus sp. Root131	GCF_001429475.1	1	1	0	0	0	0	0	0	0	0
Bosea sp. Root483D1	GCF_001429505.1	1	0	0	0	0	0	1	0	0	0
Rhizobium sp. Root708	GCF_001429725.1	1	0	0	0	0	0	0	0	0	0
Ensifer sp. Root258	GCF_001429745.1	1	1	0	0	0	0	0	1	1	1
Flavobacterium sp. Root901	GCF_001429765.1	1	1	0	0	0	0	0	0	0	0
Lysobacter sp. Root916	GCF_001429785.1	1	1	0	0	0	0	0	0	0	0
Kitasatospora sp. Root187	GCF_001429805.1	0	0	0	0	1	0	0	0	0	0

## Sheet: TS3C
organism_name	Assembly	metH	metE	mesA	mesB	mesD	mesX	split_metE_2	split_metH_1	split_metH_2	split_metH_3
Rhizobacter sp. Root29	GCF_001424785.1	WP_082541789.1	WP_056808807.1			WP_056805739.1
Aminobacter sp. DSM 101952	GCF_001424795.1	WP_055979740.1							WP_055969181.1	WP_055970590.1	WP_055969203.1
Ensifer sp. Root31	GCF_001424825.1	WP_025424999.1							WP_025427399.1	WP_057208742.1	WP_025427408.1
Variovorax sp. Root318D1	GCF_001424835.1	WP_082517636.1	WP_055805801.1					WP_055805106.1
Devosia sp. Root105	GCF_001424865.1	WP_055881379.1	WP_055883679.1
Kitasatospora sp. Root107	GCF_001424875.1	WP_057228461.1				WP_057230100.1
Leifsonia sp. Root112D2	GCF_001424905.1					WP_055816269.1		WP_055809680.1
Pseudomonas sp. Root329	GCF_001424925.1	WP_056741502.1	WP_056742027.1
Rhizobium sp. Root1203	GCF_001424945.1	WP_057469180.1	WP_057472053.1
Rhizobium sp. Root1204	GCF_001424965.1	WP_060502819.1							WP_060502425.1, WP_060506202.1	WP_060506210.1	WP_060506195.1
Rhizobium sp. Root1212	GCF_001424985.1	WP_056323277.1							WP_056325482.1	WP_056325500.1	WP_056325465.1
Duganella sp. Root336D2	GCF_001425005.1	WP_055928679.1	WP_055927074.1
Nocardioides sp. Root122	GCF_001425025.1	WP_268788237.1			WP_056908633.1				WP_056907140.1		WP_056907139.1
Massilia sp. Root351	GCF_001425045.1	WP_057154380.1	WP_229418383.1
Pelomonas sp. Root1237	GCF_001425055.1	WP_082532383.1	WP_056197638.1
Leifsonia sp. Root4	GCF_001425085.1	WP_055840282.1	WP_055842276.1
Pseudomonas sp. Root401	GCF_001425105.1	WP_057447840.1	WP_057452580.1
Acidovorax sp. Root402	GCF_001425125.1	WP_255356896.1	WP_056062514.1
Rhizobium sp. Root1240	GCF_001425145.1	WP_062279115.1							WP_062284371.1	WP_062284529.1	WP_062284346.1
Pelomonas sp. Root405	GCF_001425165.1	WP_082536147.1
Nocardioides sp. Root1257	GCF_001425175.1	WP_056147641.1							WP_056155024.1		WP_056155027.1
Variovorax sp. Root411	GCF_001425205.1	WP_082519584.1	WP_056522467.1					WP_056520780.1
Ensifer sp. Root127	GCF_001425225.1	WP_025424999.1	WP_057219216.1						WP_025427399.1	WP_057214274.1	WP_025427408.1
Devosia sp. Root413D1	GCF_001425235.1	WP_055996456.1	WP_056001600.1
Massilia sp. Root418	GCF_001425265.1	WP_056398304.1	WP_373888133.1
Acinetobacter sp. Root1280	GCF_001425285.1	WP_056514666.1				WP_004819267.1	WP_034610135.1
Phenylobacterium sp. Root1290	GCF_001425305.1	WP_056015817.1	WP_056025724.1
Leifsonia sp. Root1293	GCF_001425325.1	WP_235492707.1	WP_055825306.1
Mesorhizobium sp. Root102	GCF_001425625.1	WP_056583371.1							WP_027029468.1	WP_056596275.1	WP_056596333.1
Microbacterium sp. Root322	GCF_001425645.1					WP_055876038.1	WP_055865944.1
Massilia sp. Root335	GCF_001425685.1	WP_056448039.1
Pelomonas sp. Root1217	GCF_001425705.1	WP_082567738.1	WP_057296513.1
Caulobacter sp. Root342	GCF_001425725.1	WP_082539589.1
Caulobacter sp. Root343	GCF_001425745.1	WP_082539589.1
Aeromicrobium sp. Root344	GCF_001425755.1	WP_082530730.1			WP_056207779.1
Rhizobacter sp. Root1221	GCF_001425785.1	WP_255358924.1	WP_157604185.1
Streptomyces sp. Root369	GCF_001425805.1	WP_057614335.1			WP_057616351.1
Rhizobacter sp. Root1238	GCF_001425825.1	WP_082541789.1	WP_056808807.1			WP_056805739.1
Afipia sp. Root123D2	GCF_001425835.1	WP_056299513.1				WP_056292953.1
Rhizobacter sp. Root404	GCF_001425865.1	WP_256364468.1				WP_056471482.1		WP_056465757.1
Ensifer sp. Root1252	GCF_001425885.1	WP_025424999.1	WP_057221903.1						WP_025427399.1	WP_025427386.1	WP_025427408.1
Methylibium sp. Root1272	GCF_001425905.1	WP_082535968.1
Phenylobacterium sp. Root1277	GCF_001425915.1	WP_056015817.1	WP_056025724.1
Brevundimonas sp. Root1279	GCF_001425945.1	WP_056450066.1
Phycicoccus sp. Root101	GCF_001426245.1	WP_235529186.1								WP_056919092.1
Sphingomonas sp. Root1294	GCF_001426255.1	WP_056366121.1				WP_056354830.1
Rhizobium sp. Root1220	GCF_001426265.1	WP_056537211.1
Ensifer sp. Root423	GCF_001426275.1	WP_034802365.1							WP_034788208.1	WP_034788237.1	WP_034788171.1
Streptomyces sp. Root1295	GCF_001426325.1	WP_050359494.1	WP_056697868.1			WP_056706828.1
Devosia sp. Root436	GCF_001426345.1	WP_056251460.1						WP_056256648.1
Ensifer sp. Root1298	GCF_001426365.1	WP_060521354.1	WP_060521952.1						WP_034788208.1	WP_060520605.1	WP_034788171.1
Paenibacillus sp. Root444D2	GCF_001426375.1	WP_057302359.1, WP_057302218.1	WP_057302900.1
Streptomyces sp. Root1304	GCF_001426405.1	WP_056566323.1			WP_056567867.1
Streptomyces sp. Root1310	GCF_001426425.1		WP_057604102.1		WP_057601588.1			WP_057604253.1
Angustibacter sp. Root456	GCF_001426435.1	WP_082537745.1			WP_056671929.1
Ensifer sp. Root1312	GCF_001426465.1	WP_060521354.1	WP_060521952.1						WP_034788208.1	WP_060520605.1	WP_034788171.1
Aeromicrobium sp. Root472D3	GCF_001426485.1	WP_235501959.1			WP_056609661.1
Variovorax sp. Root473	GCF_001426505.1	WP_082549074.1	WP_056573997.1					WP_056582987.1
Massilia sp. Root133	GCF_001426525.1	WP_056123566.1	WP_056133238.1
Mycobacterium sp. Root135	GCF_001426545.1	WP_235568477.1	WP_056555749.1
Rhizobium sp. Root482	GCF_001426565.1	WP_056329753.1							WP_056328374.1	WP_056328357.1	WP_056328385.1
Streptomyces sp. Root431	GCF_001426585.1	WP_277914794.1, WP_056650278.1	WP_056646822.1		WP_056644299.1	WP_056649759.1
Variovorax sp. Root434	GCF_001426595.1	WP_082571950.1	WP_056594270.1					WP_056590139.1
Streptomyces sp. Root1319	GCF_001426615.1	WP_056786478.1
Rhodanobacter sp. Root480	GCF_001426645.1	WP_056079366.1	WP_056082452.1
Rhizobium sp. Root1334	GCF_001426665.1	WP_060502819.1							WP_060506202.1, WP_060502425.1	WP_060506210.1	WP_060506195.1
Rhizobium sp. Root483D2	GCF_001426685.1	WP_060639089.1	WP_060636654.1						WP_060640438.1	WP_060640431.1	WP_060640445.1
Cellulomonas sp. Root485	GCF_001426705.1		WP_055916226.1
Cellulomonas sp. Root137	GCF_001426725.1		WP_056086059.1
Nocardioides sp. Root140	GCF_001426745.1	WP_200951076.1							WP_200951170.1		WP_056684331.1
Aeromicrobium sp. Root495	GCF_001426755.1	WP_056285016.1
Ensifer sp. Root142	GCF_001426785.1	WP_025424999.1	WP_057222830.1						WP_025427399.1	WP_025427386.1	WP_025427408.1
Sphingomonas sp. Root50	GCF_001426825.1	WP_056366121.1				WP_056354830.1
Microbacterium sp. Root1433D1	GCF_001426835.1					WP_055866877.1	WP_055865944.1
Paenibacillus sp. Root52	GCF_001426865.1	WP_056689984.1	WP_056692028.1			WP_056692837.1		WP_056702933.1
Pelomonas sp. Root1444	GCF_001426885.1	WP_082579819.1	WP_056876518.1
Caulobacter sp. Root1455	GCF_001426905.1	WP_056445760.1
Microbacterium sp. Root53	GCF_001426925.1					WP_055987777.1	WP_055987779.1
Pseudolabrys sp. Root1462	GCF_001426945.1	WP_082540609.1				WP_056910591.1
Mesorhizobium sp. Root1471	GCF_001426965.1	WP_162246427.1							WP_056110167.1	WP_056110152.1	WP_056110182.1
Caulobacter sp. Root1472	GCF_001426985.1	WP_082564765.1	WP_056758265.1
Microbacterium sp. Root553	GCF_001426995.1					WP_056418827.1	WP_056412547.1
Mesorhizobium sp. Root554	GCF_001427025.1	WP_162246427.1							WP_056110167.1	WP_056110152.1	WP_056110182.1
Ensifer sp. Root558	GCF_001427045.1	WP_034802365.1							WP_034788208.1	WP_034788237.1	WP_034788171.1
Lysobacter sp. Root559	GCF_001427065.1	WP_255355491.1
Sphingopyxis sp. Root1497	GCF_001427085.1	WP_200938019.1	WP_056345767.1			WP_056347454.1
Sphingopyxis sp. Root154	GCF_001427105.1	WP_056372146.1				WP_082521623.1
Pseudomonas sp. Root562	GCF_001427125.1	WP_056852820.1	WP_056855242.1
Microbacterium sp. Root166	GCF_001427145.1	WP_235565463.1	WP_055968027.1
Caulobacter sp. Root487D2Y	GCF_001427165.1	WP_056463076.1
Nocardia sp. Root136	GCF_001427185.1	WP_056809957.1	WP_056814614.1, WP_056811935.1
Rhizobium sp. Root491	GCF_001427205.1	WP_019565253.1				WP_060642998.1	WP_003517106.1
Lysobacter sp. Root494	GCF_001427225.1	WP_056131485.1
Streptomyces sp. Root55	GCF_001427245.1	WP_056786478.1	WP_056792555.1
Agromyces sp. Root1464	GCF_001427265.1	WP_056008115.1	WP_056013545.1
Mesorhizobium sp. Root552	GCF_001427285.1								WP_056243760.1	WP_056243770.1	WP_056243144.1
Duganella sp. Root1480D1	GCF_001427305.1	WP_057261110.1	WP_057262132.1
Massilia sp. Root1485	GCF_001427325.1	WP_056123566.1	WP_056133238.1
Rhizobium sp. Root149	GCF_001427345.1	WP_062554750.1
Rhodanobacter sp. Root561	GCF_001427365.1	WP_056766038.1
Mesorhizobium sp. Root157	GCF_001427385.1								WP_056106900.1	WP_056107166.1	WP_056106891.1
Rhizobium sp. Root564	GCF_001427405.1	WP_062426466.1
Achromobacter sp. Root565	GCF_001427425.1	WP_056564695.1	WP_056567357.1			WP_056565404.1	WP_056565401.1
Acidovorax sp. Root568	GCF_001427445.1	WP_082564833.1	WP_056745935.1
Pseudomonas sp. Root569	GCF_001427465.1	WP_056846439.1	WP_056846474.1
Leifsonia sp. Root60	GCF_001427485.1	WP_235492707.1	WP_055825306.1
Lysobacter sp. Root604	GCF_001427505.1	WP_056174529.1	WP_056179391.1
Microbacterium sp. Root61	GCF_001427525.1					WP_056225105.1	WP_056224257.1	WP_056223718.1
Nocardioides sp. Root614	GCF_001427545.1	WP_268788491.1								WP_056712000.1
Streptomyces sp. Root63	GCF_001427565.1	WP_050359494.1	WP_056697868.1			WP_056706828.1
Pseudoxanthomonas sp. Root630	GCF_001427585.1	WP_056880363.1	WP_056880014.1
Devosia sp. Root635	GCF_001427605.1	WP_056231785.1						WP_056228866.1
Rhizobium sp. Root651	GCF_001427625.1	WP_062654270.1	WP_046800020.1
Pseudoxanthomonas sp. Root65	GCF_001427635.1	WP_055942901.1
Caulobacter sp. Root655	GCF_001427665.1	WP_056725484.1	WP_056721866.1
Caulobacter sp. Root656	GCF_001427685.1	WP_057183849.1
Pelomonas sp. Root662	GCF_001427705.1	WP_082536147.1
Lysobacter sp. Root667	GCF_001427715.1	WP_255355403.1
Streptomyces sp. Root66D1	GCF_001427745.1	WP_056566323.1			WP_056567867.1
Pseudomonas sp. Root68	GCF_001427765.1	WP_056724404.1	WP_056723146.1
Lysobacter sp. Root690	GCF_001427785.1	WP_235567815.1	WP_056107345.1
Nocardioides sp. Root682	GCF_001427795.1	WP_268788491.1								WP_056712000.1
Brevundimonas sp. Root608	GCF_001427825.1	WP_082560209.1
Rhodanobacter sp. Root627	GCF_001427835.1	WP_056603972.1	WP_056606259.1
Altererythrobacter sp. Root672	GCF_001427865.1			WP_055925543.1		WP_055924504.1
Devosia sp. Root685	GCF_001427875.1		WP_056311162.1					WP_056310845.1
Flavobacterium sp. Root420	GCF_001427905.1	WP_082564278.1	WP_056190277.1			WP_056191677.1	WP_117595793.1
Phycicoccus sp. Root563	GCF_001427915.1	WP_235530743.1								WP_056914565.1
Nocardioides sp. Root151	GCF_001427925.1	WP_200950018.1							WP_200949903.1		WP_056890494.1
Rhizobacter sp. Root16D2	GCF_001428145.1	WP_082541789.1	WP_056808807.1			WP_056805739.1
Achromobacter sp. Root170	GCF_001428165.1	WP_056327620.1	WP_056322769.1			WP_056320676.1	WP_056320679.1
Mesorhizobium sp. Root695	GCF_001428185.1	WP_057145991.1							WP_027029468.1	WP_057142998.1	WP_057142966.1
Mesorhizobium sp. Root172	GCF_001428205.1								WP_027046950.1	WP_056573454.1	WP_056572581.1
Acidovorax sp. Root70	GCF_001428225.1	WP_255357444.1	WP_056644774.1
Rhodanobacter sp. Root179	GCF_001428465.1	WP_056719118.1
Microbacterium sp. Root180	GCF_001428485.1		WP_056121048.1
Terrabacter sp. Root181	GCF_001428505.1	WP_235506653.1			WP_056753587.1					WP_235506722.1
Flavobacterium sp. Root186	GCF_001428525.1	WP_082577901.1	WP_056207909.1
Noviherbaspirillum sp. Root189	GCF_001428545.1	WP_057292414.1
Nocardioides sp. Root190	GCF_001428565.1	WP_056756073.1			WP_056751150.1
Duganella sp. Root198D2	GCF_001428585.1	WP_055928679.1	WP_057246608.1
Sphingomonas sp. Root720	GCF_001428605.1	WP_056366121.1				WP_056354830.1
Hydrogenophaga sp. Root209	GCF_001428625.1	WP_082585468.1				WP_056269171.1		WP_056273526.1
Acidovorax sp. Root217	GCF_001428645.1	WP_082604021.1				WP_057203354.1	WP_057203353.1
Acidovorax sp. Root219	GCF_001428665.1	WP_082608051.1				WP_057266193.1	WP_057266191.1
Lysobacter sp. Root76	GCF_001428685.1	WP_255355491.1
Phenylobacterium sp. Root77	GCF_001428705.1	WP_056015817.1	WP_056025724.1
Nocardioides sp. Root224	GCF_001428725.1	WP_056147641.1							WP_056155024.1		WP_056155027.1
Leifsonia sp. Root227	GCF_001428745.1		WP_055895803.1
Nocardioides sp. Root79	GCF_001428765.1	WP_056893699.1								WP_056892822.1
Ensifer sp. Root231	GCF_001428785.1	WP_025424999.1	WP_057221903.1						WP_025427399.1	WP_025427386.1	WP_025427408.1
Aeromicrobium sp. Root236	GCF_001428805.1	WP_082582031.1			WP_056397993.1
Nocardioides sp. Root240	GCF_001428825.1	WP_056893699.1								WP_056892822.1
Achromobacter sp. Root83	GCF_001428845.1	WP_057283434.1	WP_057285046.1			WP_057282801.1	WP_057282802.1
Sphingomonas sp. Root241	GCF_001428865.1	WP_056617404.1	WP_056614096.1
Streptomyces sp. Root264	GCF_001428885.1	WP_057579637.1			WP_057584917.1
Mycobacterium sp. Root265	GCF_001428895.1	WP_235570679.1	WP_057170401.1
Rhizobium sp. Root268	GCF_001428925.1	WP_056323277.1							WP_056325482.1	WP_056325500.1	WP_056325465.1
Oerskovia sp. Root918	GCF_001428945.1	WP_056650191.1	WP_056648338.1
Acidovorax sp. Root275	GCF_001428965.1	WP_241777045.1	WP_057224578.1			WP_057229497.1	WP_057229499.1
Microbacterium sp. Root280D1	GCF_001428975.1					WP_157538097.1	WP_056277081.1
Ensifer sp. Root954	GCF_001429005.1	WP_060521354.1	WP_060521952.1						WP_034788208.1	WP_060520605.1	WP_034788171.1
Phenylobacterium sp. Root700	GCF_001429025.1	WP_056733034.1	WP_056733606.1
Pseudomonas sp. Root71	GCF_001429045.1	WP_056724404.1	WP_056723146.1
Sphingomonas sp. Root710	GCF_001429065.1	WP_056380551.1
Rhizobium sp. Root73	GCF_001429075.1	WP_060502819.1							WP_060502425.1, WP_060506202.1	WP_060506210.1	WP_060506195.1
Sphingopyxis sp. Root214	GCF_001429105.1	WP_056372146.1				WP_082521623.1
Ensifer sp. Root74	GCF_001429125.1	WP_060521354.1	WP_060521952.1						WP_034788208.1	WP_060520605.1	WP_034788171.1
Oerskovia sp. Root22	GCF_001429135.1	WP_056763539.1	WP_056764834.1
Agromyces sp. Root81	GCF_001429165.1	WP_200953268.1	WP_056657913.1
Terrabacter sp. Root85	GCF_001429185.1	WP_235508665.1			WP_056824402.1
Pseudomonas sp. Root9	GCF_001429205.1	WP_056784477.1	WP_056787408.1
Acidovorax sp. Root267	GCF_001429215.1	WP_242421403.1	WP_057270848.1			WP_057229497.1	WP_057272055.1
Rhizobium sp. Root274	GCF_001429245.1	WP_062279115.1							WP_062284371.1	WP_062284529.1	WP_062284346.1
Cellulomonas sp. Root930	GCF_001429255.1		WP_057208825.1
Ensifer sp. Root278	GCF_001429285.1	WP_057255067.1							WP_057254147.1	WP_057254167.1	WP_057254106.1
Flavobacterium sp. Root935	GCF_001429295.1	WP_082586808.1	WP_057117561.1							WP_057118302.1
Lysobacter sp. Root96	GCF_001429315.1	WP_255355491.1
Lysobacter sp. Root983	GCF_001429345.1	WP_056174529.1	WP_057160569.1
Bacillus sp. Root147	GCF_001429365.1	WP_057238694.1	WP_057234616.1					WP_029320047.1
Bacillus sp. Root239	GCF_001429385.1	WP_014461039.1	WP_057244140.1					WP_057245006.1
Bosea sp. Root381	GCF_001429395.1	WP_056807257.1	WP_056794730.1							WP_244491363.1
Bosea sp. Root670	GCF_001429415.1	WP_061966764.1
Bacillus sp. Root920	GCF_001429445.1	WP_056766124.1	WP_056766265.1					WP_024423919.1
Bacillus sp. Root11	GCF_001429465.1	WP_014895333.1	WP_001007602.1
Bacillus sp. Root131	GCF_001429475.1	WP_014895333.1	WP_001007602.1
Bosea sp. Root483D1	GCF_001429505.1	WP_057190887.1						WP_057191601.1
Rhizobium sp. Root708	GCF_001429725.1	WP_056812531.1
Ensifer sp. Root258	GCF_001429745.1	WP_025424999.1	WP_057221903.1						WP_025427399.1	WP_025427386.1	WP_025427408.1
Flavobacterium sp. Root901	GCF_001429765.1	WP_082603437.1	WP_057121355.1
Lysobacter sp. Root916	GCF_001429785.1	WP_056174529.1	WP_057163848.1
Kitasatospora sp. Root187	GCF_001429805.1					WP_057230100.1
